# Supplementary material for: 1,10-Phenanthroline–dithio­oxamide (2/1)
Source: Acta Crystallogr Sect E Struct Rep Online. 2010 May 12;66(Pt 6):o1320. doi: 10.1107/S1600536810016405 (PMC2979584; doi:10.1107/S1600536810016405)
Supplement: Supplementary file 1 [file e-66-o1320-sup1.cif]

##############################################################################
###                                                                        ###
###        Electronic paper (Acta Crystallographica Section E)             ###
###                                                                        ###
##############################################################################
#                                                                            #
# This CIF contains the data in a paper accepted for publication in Acta     #
# Crystallographica Section E. It conforms to the requirements of Notes      #
# for Authors for Section E, and has been peer reviewed under the auspices   #
# of the IUCr Commission on Journals.                                        #
#                                                                            #
# Full details of the Crystallographic Information File format               #
# are given in the paper "The Crystallographic Information File (CIF):       #
# a New Standard Archive File for Crystallography" by S. R. Hall, F. H.      #
# Allen and I. D. Brown [Acta Cryst. (1991), A47, 655-685].                  #
#                                                                            #
# The current version of the core CIF dictionary is obtainable from          #
# ftp://ftp.iucr.org/pub/cif_core.dic. The current version number is 2.4.    #
#                                                                            #
# Software is freely available for graphical display of the structure(s) in  #
# this CIF.  For information consult the CIF home page http://www.iucr.org/  #
# cif/home.html                                                              #
#                                                                            #
# This file may be used for bona fide research purposes within the           #
# scientific community so long as proper attribution is given to the journal # 
# article from which it was obtained.                                        #
#                                                                            #
##############################################################################
                                             
data_global
_audit_creation_method     'form.cif (version 2.0)'
_journal_data_validation_number     ?
_journal_date_recd_electronic     2010-04-28
_journal_date_accepted     2010-05-05
_journal_name_full     'Acta Crystallographica, Section E'
_journal_year     2010
_journal_volume     66
_journal_issue      6
_journal_page_first     o1320
_journal_page_last     o1320
_journal_paper_category     QO
_journal_coeditor_code     LH5039
_publ_contact_author_name     'Prof. Fun, Hoong-Kun'
_publ_contact_author_address
;
      X-ray Crystallography Unit
      School of Physics
      Universiti Sains Malaysia
      11800 USM, Penang
      MALAYSIA
;
_publ_contact_author_email     'hkfun@usm.my'
_publ_contact_author_fax     '604 6579150'
_publ_contact_author_phone     '604 6533652'
_publ_section_title
;
1,10-Phenanthroline--dithiooxamide (2/1)
;
loop_
    _publ_author_name
    _publ_author_footnote
    _publ_author_address
    'Hoong-Kun Fun'
;
      Thomson Reuters ResearcherID: A-3561-2009.
;
;
      X-ray Crystallography Unit
      School of Physics
      Universiti Sains Malaysia
      11800 USM, Penang
      Malaysia
;
    'Wan-Sin Loh'
;
      Thomson Reuters ResearcherID: C-7581-2009.
;
;
      X-ray Crystallography Unit
      School of Physics
      Universiti Sains Malaysia
      11800 USM, Penang
      Malaysia
;
    'Annada C. Maity' ?
;
      Department of Chemistry
      Bengal Engineering and Science University
      Shibpur, Howrah 711 103
      India
;
    'Shyamaprosad Goswami' ?
;
      Department of Chemistry
      Bengal Engineering and Science University
      Shibpur, Howrah 711 103
      India
;
data_I
_audit_creation_method     SHELXL-97
_chemical_name_systematic
;
1,10-Phenanthroline--dithiooxamide (2/1)
;
_chemical_name_common     ?
_chemical_formula_moiety     'C12 H8 N2, 0.5(C2 H4 N2 S2)'
_chemical_formula_sum     'C13 H10 N3 S'
_chemical_formula_iupac     'C12 H8 N2, 0.5C2 H4 N2 S2'
_chemical_formula_weight     240.30
_chemical_melting_point     ?
_symmetry_cell_setting     Monoclinic
_symmetry_space_group_name_H-M     'P 21/c'
_symmetry_space_group_name_Hall     '-P 2ybc'
loop_
    _symmetry_equiv_pos_as_xyz
    'x, y, z'
    '-x, y+1/2, -z+1/2'
    '-x, -y, -z'
    'x, -y-1/2, z-1/2'
_cell_length_a     10.5481(3)
_cell_length_b     10.0544(3)
_cell_length_c     13.9960(4)
_cell_angle_alpha     90.00
_cell_angle_beta     130.145(2)
_cell_angle_gamma     90.00
_cell_volume     1134.65(6)
_cell_formula_units_Z     4
_cell_measurement_reflns_used     5115
_cell_measurement_theta_min     2.53
_cell_measurement_theta_max     30.08
_cell_measurement_temperature     100.00(10)
_exptl_crystal_description     'block'
_exptl_crystal_colour     'orange'
_exptl_crystal_size_max     0.28
_exptl_crystal_size_mid     0.26
_exptl_crystal_size_min     0.10
_exptl_crystal_density_diffrn     1.407
_exptl_crystal_density_meas     ?
_exptl_crystal_density_method     'not measured'
_exptl_crystal_F_000     500
_exptl_absorpt_coefficient_mu     0.263
_exptl_absorpt_correction_type     'multi-scan'
_exptl_absorpt_process_details     '(<i>SADABS</i>; Bruker, 2009)'
_exptl_absorpt_correction_T_min     0.9311
_exptl_absorpt_correction_T_max     0.9737
_exptl_special_details
;
The crystal was placed in the cold stream of an Oxford Cryosystems Cobra
open-flow nitrogen cryostat (Cosier & Glazer, 1986) operating at 100.0(1) K.
;
_diffrn_ambient_temperature     100.00(10)
_diffrn_radiation_type     MoK\a
_diffrn_radiation_wavelength     0.71073
_diffrn_radiation_source     'fine-focus sealed tube'
_diffrn_radiation_monochromator     graphite
_diffrn_measurement_device_type
;
Bruker SMART APEXII CCD area-detector diffractometer
;
_diffrn_measurement_method     '\f and \w scans'
_diffrn_detector_area_resol_mean     ?
_diffrn_reflns_number     22512
_diffrn_reflns_av_R_equivalents     0.0742
_diffrn_reflns_av_sigmaI/netI     0.0542
_diffrn_reflns_theta_min     2.53
_diffrn_reflns_theta_max     30.26
_diffrn_reflns_theta_full     30.26
_diffrn_measured_fraction_theta_max     0.996
_diffrn_measured_fraction_theta_full     0.996
_diffrn_reflns_limit_h_min     -14
_diffrn_reflns_limit_h_max     14
_diffrn_reflns_limit_k_min     -14
_diffrn_reflns_limit_k_max     13
_diffrn_reflns_limit_l_min     -19
_diffrn_reflns_limit_l_max     19
_diffrn_standards_number     0
_diffrn_standards_interval_count     .
_diffrn_standards_interval_time     .
_diffrn_standards_decay_%     ?
_refine_special_details
;
Refinement of <i>F</i>^2^ against ALL reflections. The weighted <i>R</i>-factor
wR and goodness of fit <i>S</i> are based on <i>F</i>^2^, conventional
<i>R</i>-factors <i>R</i> are based on <i>F</i>, with <i>F</i> set to zero for
negative <i>F</i>^2^. The threshold expression of <i>F</i>^2^ >
\s(<i>F</i>^2^) is used only for calculating <i>R</i>-factors(gt) etc. and is
not relevant to the choice of reflections for refinement. <i>R</i>-factors
based on <i>F</i>^2^ are statistically about twice as large as those based on
<i>F</i>, and <i>R</i>- factors based on ALL data will be even larger.
;
_reflns_number_total     3374
_reflns_number_gt     2307
_reflns_threshold_expression     I>2\s(I)
_refine_ls_structure_factor_coef     Fsqd
_refine_ls_matrix_type     full
_refine_ls_R_factor_all     0.1008
_refine_ls_R_factor_gt     0.0618
_refine_ls_wR_factor_gt     0.1385
_refine_ls_wR_factor_ref     0.1603
_refine_ls_goodness_of_fit_ref     1.068
_refine_ls_restrained_S_all     1.068
_refine_ls_number_reflns     3374
_refine_ls_number_parameters     162
_refine_ls_number_restraints     0
_refine_ls_hydrogen_treatment     mixed
_refine_ls_weighting_scheme     calc
_refine_ls_weighting_details
         'calc w=1/[\s^2^(Fo^2^)+(0.0764P)^2^+0.8154P] where P=(Fo^2^+2Fc^2^)/3'
_atom_sites_solution_hydrogens     geom
_atom_sites_solution_primary     direct
_atom_sites_solution_secondary     difmap
_refine_ls_shift/su_max     ?
_refine_ls_shift/su_max_lt     0.001
_refine_ls_shift/su_mean     0.000
_refine_diff_density_max     1.235
_refine_diff_density_min     -0.404
_refine_ls_extinction_method     none
_refine_ls_extinction_coef     ?
loop_
    _atom_type_symbol
    _atom_type_description
    _atom_type_scat_dispersion_real
    _atom_type_scat_dispersion_imag
    _atom_type_scat_source
    'C' 'C' 0.0033 0.0016
                         'International Tables Vol C Tables 4.2.6.8 and 6.1.1.4'
    'H' 'H' 0.0000 0.0000
                         'International Tables Vol C Tables 4.2.6.8 and 6.1.1.4'
    'N' 'N' 0.0061 0.0033
                         'International Tables Vol C Tables 4.2.6.8 and 6.1.1.4'
    'S' 'S' 0.1246 0.1234
                         'International Tables Vol C Tables 4.2.6.8 and 6.1.1.4'
_computing_data_collection     'APEX2 (Bruker, 2009)'
_computing_cell_refinement     'SAINT (Bruker, 2009)'
_computing_data_reduction     'SAINT (Bruker, 2009)'
_computing_structure_solution     'SHELXTL (Sheldrick, 2008)'
_computing_structure_refinement     'SHELXTL (Sheldrick, 2008)'
_computing_molecular_graphics     'SHELXTL (Sheldrick, 2008)'
_computing_publication_material
;
SHELXTL (Sheldrick, 2008) and PLATON (Spek, 2009)
;
loop_
    _atom_site_type_symbol
    _atom_site_label
    _atom_site_fract_x
    _atom_site_fract_y
    _atom_site_fract_z
    _atom_site_U_iso_or_equiv
    _atom_site_adp_type
    _atom_site_calc_flag
    _atom_site_refinement_flags
    _atom_site_occupancy
    _atom_site_disorder_assembly
    _atom_site_disorder_group
    N N1 0.3548(2) 0.2611(2) 0.34019(17) 0.0185(4) Uani d . 1 . .
    N N2 0.5551(2) 0.4592(2) 0.36522(18) 0.0217(4) Uani d . 1 . .
    N N3 0.8022(2) 0.9404(2) 0.36819(19) 0.0201(4) Uani d . 1 . .
    C C1 0.2582(3) 0.1675(2) 0.3304(2) 0.0217(5) Uani d . 1 . .
    H H1A 0.1591 0.1482 0.2512 0.026 Uiso calc R 1 . .
    C C2 0.2959(3) 0.0962(2) 0.4317(2) 0.0234(5) Uani d . 1 . .
    H H2A 0.2241 0.0313 0.4198 0.028 Uiso calc R 1 . .
    C C3 0.4421(3) 0.1243(3) 0.5494(2) 0.0247(5) Uani d . 1 . .
    H H3A 0.4698 0.0791 0.6186 0.030 Uiso calc R 1 . .
    C C4 0.5493(3) 0.2219(2) 0.5643(2) 0.0193(5) Uani d . 1 . .
    C C5 0.7051(3) 0.2534(3) 0.6845(2) 0.0240(5) Uani d . 1 . .
    H H5A 0.7382 0.2072 0.7549 0.029 Uiso calc R 1 . .
    C C6 0.8035(3) 0.3489(3) 0.6961(2) 0.0236(5) Uani d . 1 . .
    H H6A 0.9044 0.3670 0.7746 0.028 Uiso calc R 1 . .
    C C7 0.7561(3) 0.4235(2) 0.5902(2) 0.0193(5) Uani d . 1 . .
    C C8 0.8544(3) 0.5272(3) 0.6009(2) 0.0248(5) Uani d . 1 . .
    H H8A 0.9528 0.5508 0.6790 0.030 Uiso calc R 1 . .
    C C9 0.8045(3) 0.5928(3) 0.4964(3) 0.0277(6) Uani d . 1 . .
    H H9A 0.8688 0.6604 0.5015 0.033 Uiso calc R 1 . .
    C C10 0.6528(3) 0.5553(3) 0.3803(2) 0.0267(5) Uani d . 1 . .
    H H10A 0.6190 0.6011 0.3095 0.032 Uiso calc R 1 . .
    C C11 0.6054(3) 0.3938(2) 0.4689(2) 0.0182(5) Uani d . 1 . .
    C C12 0.4998(3) 0.2896(2) 0.4565(2) 0.0170(4) Uani d . 1 . .
    C C13 0.9644(3) 0.9392(2) 0.4567(2) 0.0196(5) Uani d . 1 . .
    S S1 1.08871(7) 0.81821(6) 0.47638(6) 0.02354(18) Uani d . 1 . .
    H H3C 0.752(4) 0.884(3) 0.314(3) 0.030(8) Uiso d . 1 . .
    H H3B 0.754(4) 1.004(3) 0.366(3) 0.032(8) Uiso d . 1 . .
loop_
    _atom_site_aniso_label
    _atom_site_aniso_U_11
    _atom_site_aniso_U_22
    _atom_site_aniso_U_33
    _atom_site_aniso_U_12
    _atom_site_aniso_U_13
    _atom_site_aniso_U_23
    N1 0.0163(8) 0.0198(10) 0.0163(9) -0.0001(7) 0.0091(7) -0.0012(7)
    N2 0.0213(9) 0.0205(10) 0.0208(9) -0.0015(8) 0.0125(8) 0.0007(8)
    N3 0.0170(9) 0.0203(11) 0.0173(9) -0.0006(8) 0.0085(8) -0.0037(8)
    C1 0.0182(9) 0.0207(12) 0.0216(11) -0.0002(9) 0.0108(9) -0.0009(9)
    C2 0.0224(10) 0.0200(12) 0.0290(12) -0.0002(9) 0.0171(10) 0.0038(10)
    C3 0.0234(11) 0.0260(13) 0.0237(12) 0.0047(9) 0.0148(10) 0.0081(10)
    C4 0.0183(9) 0.0211(12) 0.0172(10) 0.0025(8) 0.0108(8) 0.0014(9)
    C5 0.0203(10) 0.0314(14) 0.0149(10) 0.0062(9) 0.0090(9) 0.0033(10)
    C6 0.0184(10) 0.0304(14) 0.0152(10) 0.0028(9) 0.0078(9) -0.0042(9)
    C7 0.0154(9) 0.0196(12) 0.0200(11) 0.0023(8) 0.0101(8) -0.0039(9)
    C8 0.0147(9) 0.0235(13) 0.0285(12) -0.0012(8) 0.0104(9) -0.0049(10)
    C9 0.0230(11) 0.0205(13) 0.0401(15) -0.0037(9) 0.0206(11) -0.0027(11)
    C10 0.0255(11) 0.0250(13) 0.0280(12) -0.0015(10) 0.0166(10) 0.0028(10)
    C11 0.0165(9) 0.0186(12) 0.0177(10) 0.0012(8) 0.0103(8) -0.0010(9)
    C12 0.0172(9) 0.0160(11) 0.0164(10) 0.0021(8) 0.0102(8) -0.0007(8)
    C13 0.0205(10) 0.0239(13) 0.0157(10) -0.0008(9) 0.0122(9) 0.0015(9)
    S1 0.0235(3) 0.0213(3) 0.0248(3) 0.0033(2) 0.0151(2) -0.0009(2)
_geom_special_details
;
All esds (except the esd in the dihedral angle between two l.s. planes) are
estimated using the full covariance matrix. The cell esds are taken into
account individually in the estimation of esds in distances, angles and
torsion angles; correlations between esds in cell parameters are only used
when they are defined by crystal symmetry. An approximate (isotropic)
treatment of cell esds is used for estimating esds involving l.s. planes.
;
loop_
    _geom_bond_atom_site_label_1
    _geom_bond_atom_site_label_2
    _geom_bond_site_symmetry_2
    _geom_bond_distance
    _geom_bond_publ_flag
    N1 C1 . 1.328(3) ?
    N1 C12 . 1.364(3) ?
    N2 C10 . 1.326(3) ?
    N2 C11 . 1.352(3) ?
    N3 C13 . 1.315(3) ?
    N3 H3C . 0.81(3) ?
    N3 H3B . 0.81(3) ?
    C1 C2 . 1.398(3) ?
    C1 H1A . 0.9300 ?
    C2 C3 . 1.377(3) ?
    C2 H2A . 0.9300 ?
    C3 C4 . 1.407(3) ?
    C3 H3A . 0.9300 ?
    C4 C12 . 1.412(3) ?
    C4 C5 . 1.438(3) ?
    C5 C6 . 1.344(4) ?
    C5 H5A . 0.9300 ?
    C6 C7 . 1.433(3) ?
    C6 H6A . 0.9300 ?
    C7 C8 . 1.408(3) ?
    C7 C11 . 1.420(3) ?
    C8 C9 . 1.364(4) ?
    C8 H8A . 0.9300 ?
    C9 C10 . 1.411(3) ?
    C9 H9A . 0.9300 ?
    C10 H10A . 0.9300 ?
    C11 C12 . 1.456(3) ?
    C13 C13 3_776 1.535(5) ?
    C13 S1 . 1.676(2) ?
loop_
    _geom_angle_atom_site_label_1
    _geom_angle_atom_site_label_2
    _geom_angle_atom_site_label_3
    _geom_angle_site_symmetry_1
    _geom_angle_site_symmetry_3
    _geom_angle
    _geom_angle_publ_flag
    C1 N1 C12 . . 117.8(2) ?
    C10 N2 C11 . . 117.2(2) ?
    C13 N3 H3C . . 123(2) ?
    C13 N3 H3B . . 117(2) ?
    H3C N3 H3B . . 120(3) ?
    N1 C1 C2 . . 124.2(2) ?
    N1 C1 H1A . . 117.9 ?
    C2 C1 H1A . . 117.9 ?
    C3 C2 C1 . . 118.3(2) ?
    C3 C2 H2A . . 120.8 ?
    C1 C2 H2A . . 120.8 ?
    C2 C3 C4 . . 119.6(2) ?
    C2 C3 H3A . . 120.2 ?
    C4 C3 H3A . . 120.2 ?
    C3 C4 C12 . . 118.0(2) ?
    C3 C4 C5 . . 122.0(2) ?
    C12 C4 C5 . . 120.0(2) ?
    C6 C5 C4 . . 120.7(2) ?
    C6 C5 H5A . . 119.7 ?
    C4 C5 H5A . . 119.7 ?
    C5 C6 C7 . . 121.4(2) ?
    C5 C6 H6A . . 119.3 ?
    C7 C6 H6A . . 119.3 ?
    C8 C7 C11 . . 117.5(2) ?
    C8 C7 C6 . . 122.4(2) ?
    C11 C7 C6 . . 120.1(2) ?
    C9 C8 C7 . . 119.7(2) ?
    C9 C8 H8A . . 120.1 ?
    C7 C8 H8A . . 120.1 ?
    C8 C9 C10 . . 118.2(2) ?
    C8 C9 H9A . . 120.9 ?
    C10 C9 H9A . . 120.9 ?
    N2 C10 C9 . . 124.5(2) ?
    N2 C10 H10A . . 117.8 ?
    C9 C10 H10A . . 117.8 ?
    N2 C11 C7 . . 122.9(2) ?
    N2 C11 C12 . . 118.79(19) ?
    C7 C11 C12 . . 118.3(2) ?
    N1 C12 C4 . . 122.1(2) ?
    N1 C12 C11 . . 118.4(2) ?
    C4 C12 C11 . . 119.46(19) ?
    N3 C13 C13 . 3_776 114.4(3) ?
    N3 C13 S1 . . 124.50(19) ?
    C13 C13 S1 3_776 . 121.1(2) ?
loop_
    _geom_torsion_atom_site_label_1
    _geom_torsion_atom_site_label_2
    _geom_torsion_atom_site_label_3
    _geom_torsion_atom_site_label_4
    _geom_torsion_site_symmetry_1
    _geom_torsion_site_symmetry_2
    _geom_torsion_site_symmetry_3
    _geom_torsion_site_symmetry_4
    _geom_torsion
    _geom_torsion_publ_flag
    C12 N1 C1 C2 . . . . -0.2(3) ?
    N1 C1 C2 C3 . . . . 0.2(4) ?
    C1 C2 C3 C4 . . . . -0.7(4) ?
    C2 C3 C4 C12 . . . . 1.3(4) ?
    C2 C3 C4 C5 . . . . -178.6(2) ?
    C3 C4 C5 C6 . . . . -178.7(2) ?
    C12 C4 C5 C6 . . . . 1.4(4) ?
    C4 C5 C6 C7 . . . . 0.8(4) ?
    C5 C6 C7 C8 . . . . 177.7(2) ?
    C5 C6 C7 C11 . . . . -2.4(3) ?
    C11 C7 C8 C9 . . . . -1.3(3) ?
    C6 C7 C8 C9 . . . . 178.6(2) ?
    C7 C8 C9 C10 . . . . 1.2(4) ?
    C11 N2 C10 C9 . . . . 0.3(4) ?
    C8 C9 C10 N2 . . . . -0.7(4) ?
    C10 N2 C11 C7 . . . . -0.4(3) ?
    C10 N2 C11 C12 . . . . 178.7(2) ?
    C8 C7 C11 N2 . . . . 0.9(3) ?
    C6 C7 C11 N2 . . . . -179.0(2) ?
    C8 C7 C11 C12 . . . . -178.2(2) ?
    C6 C7 C11 C12 . . . . 1.9(3) ?
    C1 N1 C12 C4 . . . . 0.8(3) ?
    C1 N1 C12 C11 . . . . -178.8(2) ?
    C3 C4 C12 N1 . . . . -1.3(3) ?
    C5 C4 C12 N1 . . . . 178.6(2) ?
    C3 C4 C12 C11 . . . . 178.2(2) ?
    C5 C4 C12 C11 . . . . -1.8(3) ?
    N2 C11 C12 N1 . . . . 0.7(3) ?
    C7 C11 C12 N1 . . . . 179.81(19) ?
    N2 C11 C12 C4 . . . . -178.9(2) ?
    C7 C11 C12 C4 . . . . 0.2(3) ?
loop_
    _geom_hbond_atom_site_label_D
    _geom_hbond_atom_site_label_H
    _geom_hbond_atom_site_label_A
    _geom_hbond_site_symmetry_A
    _geom_hbond_distance_DH
    _geom_hbond_distance_HA
    _geom_hbond_distance_DA
    _geom_hbond_angle_DHA
    _geom_hbond_publ_flag
    N3 H3C N1 2_655 0.81(3) 2.08(3) 2.876(3) 167(4) yes
