# Supplementary material for: 1,10-Phenanthroline–dithio­oxamide (2/1)
Source: Acta Crystallogr Sect E Struct Rep Online. 2010 May 12;66(Pt 6):o1320. doi: 10.1107/S1600536810016405 (PMC2979584; doi:10.1107/S1600536810016405)
Supplement: Supplementary file 2 [file e-66-o1320-Isup2.hkl]

# 
# h,k,l, Fc-squared, Fo-squared, sigma(Fo-squared) and status flag 
# 
data_I
_shelx_title ' fs79_0m in P21/c (100K)' 
_shelx_refln_list_code          4 
_shelx_F_calc_maximum      134.32 
_exptl_crystal_F_000       500.00 
_reflns_d_resolution_high  0.7052 
 
loop_ 
 _symmetry_equiv_pos_as_xyz 
 'x, y, z' 
 '-x, y+1/2, -z+1/2' 
 '-x, -y, -z' 
 'x, -y-1/2, z-1/2' 
 
_cell_length_a    10.5481 
_cell_length_b    10.0544 
_cell_length_c    13.9960 
_cell_angle_alpha  90.000 
_cell_angle_beta  130.145 
_cell_angle_gamma  90.000 
 
_shelx_F_squared_multiplier     1.000 
 
loop_ 
 _refln_index_h 
 _refln_index_k 
 _refln_index_l 
 _refln_F_squared_calc 
 _refln_F_squared_meas 
 _refln_F_squared_sigma 
 _refln_observed_status 
   1   0   0     1102.22     1337.14     17.78 o 
   2   0   0      853.69      971.18     21.25 o 
   3   0   0      951.57     1094.48     14.14 o 
   4   0   0       17.30       32.32      3.96 o 
   5   0   0      127.49      126.31      6.42 o 
   6   0   0      349.92      315.94     11.02 o 
   7   0   0      288.79      281.26     11.71 o 
   8   0   0      175.72      196.77     11.43 o 
   9   0   0       31.85       26.45      9.61 o 
  10   0   0       15.51       21.58     13.80 o 
  11   0   0      233.78      263.85     27.88 o 
   1   1   0        0.69        5.28      1.47 o 
   2   1   0     1715.91     2028.99     18.73 o 
   3   1   0     1703.38     1741.66     16.14 o 
   4   1   0      135.26      103.66      3.69 o 
   5   1   0      626.15      648.63      8.31 o 
   6   1   0      266.71      239.12      7.50 o 
   7   1   0      234.84      205.63      8.38 o 
   8   1   0      160.90      170.63      8.88 o 
   9   1   0      485.86      459.91     13.92 o 
  10   1   0       52.62       59.67     11.21 o 
  11   1   0       19.91       21.01      8.80 o 
   0   2   0       66.98       88.92      4.39 o 
   1   2   0      421.75      475.94      6.90 o 
   2   2   0      528.58      548.60      7.19 o 
   3   2   0      180.26      208.24      5.53 o 
   4   2   0       38.48       35.99      3.57 o 
   5   2   0     1901.08     1994.84     20.69 o 
   6   2   0      153.69      136.53      7.17 o 
   7   2   0      237.20      211.32     10.46 o 
   8   2   0       10.16       -3.64      5.06 o 
   9   2   0        2.16        5.58      7.22 o 
  10   2   0      109.84      104.58     10.68 o 
  11   2   0      123.52      145.74     11.59 o 
   1   3   0     3068.74     3005.73     30.35 o 
   2   3   0     1102.19     1099.31     13.08 o 
   3   3   0        7.21        7.48      2.81 o 
   4   3   0       77.64       92.84      5.00 o 
   5   3   0       98.06      101.41      5.91 o 
   6   3   0      123.04      148.58      7.73 o 
   7   3   0      659.45      601.38     12.43 o 
   8   3   0        2.98       -5.94      5.94 o 
   9   3   0      229.33      228.57     11.83 o 
  10   3   0        1.04        7.27      8.40 o 
  11   3   0       68.45      102.62     11.14 o 
   0   4   0       36.20       56.39      5.00 o 
   1   4   0      395.87      414.07      6.32 o 
   2   4   0      311.62      393.23      5.99 o 
   3   4   0       82.21       94.63      4.26 o 
   4   4   0       14.17       14.31      3.68 o 
   5   4   0      257.88      271.84      7.49 o 
   6   4   0      382.45      336.55      9.92 o 
   7   4   0        1.63       -5.29      5.29 o 
   8   4   0       18.21       17.33      7.04 o 
   9   4   0        2.37        3.99      7.02 o 
  10   4   0      136.55      133.39     13.23 o 
   1   5   0      785.79      805.29      9.96 o 
   2   5   0     1506.15     1635.92     16.47 o 
   3   5   0      440.60      434.57      7.57 o 
   4   5   0      303.18      257.81      6.98 o 
   5   5   0     1122.41     1108.79     14.36 o 
   6   5   0     1148.17     1130.46     16.09 o 
   7   5   0       19.57       20.31      6.62 o 
   8   5   0      146.51      140.11     10.83 o 
   9   5   0       46.09       45.68      9.88 o 
  10   5   0       11.24       19.97     10.44 o 
   0   6   0      498.84      546.77     17.27 o 
   1   6   0     1618.19     1722.52     18.48 o 
   2   6   0      373.35      352.97      7.58 o 
   3   6   0      560.22      639.43      9.72 o 
   4   6   0      178.31      179.24      6.72 o 
   5   6   0      490.96      447.53      9.64 o 
   6   6   0      432.79      411.49     11.93 o 
   7   6   0       17.77       12.62      7.14 o 
   8   6   0       12.17       -1.77      7.47 o 
   9   6   0        9.63       -4.00      9.02 o 
  10   6   0        7.78        3.61     10.99 o 
   1   7   0       41.06       35.02      6.34 o 
   2   7   0      169.98      172.12      8.63 o 
   3   7   0      873.01      826.68     13.56 o 
   4   7   0       83.71       74.65      6.85 o 
   5   7   0       94.40       99.37      8.17 o 
   6   7   0       34.59       36.84      8.54 o 
   7   7   0        0.47        2.42      8.01 o 
   8   7   0      612.76      576.30     17.07 o 
   9   7   0      261.86      290.76     14.96 o 
   0   8   0      933.80      876.90     21.54 o 
   1   8   0     1028.44      971.54     17.01 o 
   2   8   0       64.17       60.66      8.73 o 
   3   8   0       70.32       77.18      9.10 o 
   4   8   0       13.10        0.99      7.74 o 
   5   8   0      136.83      177.27     12.19 o 
   6   8   0      190.52      224.12     12.53 o 
   7   8   0      374.74      400.02     14.51 o 
   8   8   0        0.01        8.94     10.33 o 
   9   8   0        9.30       11.02     10.05 o 
   1   9   0       27.20       13.74      7.71 o 
   2   9   0      141.44      153.40     10.65 o 
   3   9   0      471.52      440.81     16.01 o 
   4   9   0      125.26      131.01     12.42 o 
   5   9   0        0.39       -4.63      8.79 o 
   6   9   0        0.17      -12.03     12.03 o 
   7   9   0      277.10      303.24     15.80 o 
   8   9   0       97.58      113.79     18.64 o 
   0  10   0       14.79       17.29     15.92 o 
   1  10   0        2.10       -6.37      9.52 o 
   2  10   0       83.93       87.95     14.31 o 
   3  10   0       28.51       23.53     10.23 o 
   4  10   0        1.13       -7.50      9.56 o 
   5  10   0      101.53      118.06     13.39 o 
   6  10   0       79.89      121.18     14.67 o 
   7  10   0        3.34        6.00     14.18 o 
   8  10   0       13.79        6.99     14.67 o 
   1  11   0        0.14      -10.86     12.03 o 
   2  11   0       67.01       92.19     23.72 o 
   3  11   0       68.27       56.48     14.64 o 
   4  11   0        5.40        8.61     14.06 o 
   5  11   0        0.75       12.83     11.00 o 
   6  11   0      120.38      183.52     31.85 o 
   7  11   0        1.98       10.09     13.05 o 
   0  12   0       32.80       39.64     28.50 o 
   1  12   0      212.38      224.50     21.81 o 
   2  12   0      407.20      338.38     20.60 o 
   3  12   0       85.59       71.27     25.45 o 
   4  12   0        0.73        0.76     14.78 o 
   5  12   0       14.79        9.26     25.34 o 
   6  12   0       51.61       68.37     16.33 o 
   1  13   0        1.73       22.75     21.69 o 
   2  13   0       30.94       54.28     19.14 o 
   3  13   0      168.36      136.55     23.20 o 
   4  13   0       60.42       79.53     21.34 o 
   0  14   0      142.44      179.10     41.39 o 
   1  14   0       27.50       30.83     23.47 o 
 -11   1   1      103.56      135.78     18.38 o 
 -10   1   1       90.07       91.46     10.41 o 
  -9   1   1        1.73       -2.30      5.47 o 
  -8   1   1      117.92      135.97      7.51 o 
  -7   1   1        6.43       -3.58      3.58 o 
  -6   1   1        0.53       -2.97      2.97 o 
  -5   1   1      632.81      667.88      8.05 o 
  -4   1   1        5.12       -2.07      2.07 o 
  -3   1   1        0.23        0.38      2.00 o 
  -2   1   1     6363.15     7045.62     51.69 o 
  -1   1   1     3602.74     4014.04     42.93 o 
   0   1   1       33.24       41.07      2.07 o 
   1   1   1      694.58      828.29     15.47 o 
   2   1   1      752.03      858.88     10.81 o 
   3   1   1      968.04     1063.36     11.96 o 
   4   1   1      728.54      730.58      9.96 o 
   5   1   1      224.85      247.03      7.53 o 
   6   1   1      523.68      487.34     10.56 o 
   7   1   1       18.10       14.40      5.63 o 
   8   1   1      174.44      178.94     10.55 o 
   9   1   1        8.81       11.00      7.25 o 
  10   1   1       20.51       19.16      8.36 o 
 -11   2   1       16.02       29.06      9.77 o 
 -10   2   1       52.25       82.57     10.48 o 
  -9   2   1       59.08       67.56      7.65 o 
  -8   2   1      876.59      789.06     14.40 o 
  -7   2   1       30.93       13.56      4.33 o 
  -6   2   1        5.13       -3.27      3.27 o 
  -5   2   1      548.85      582.93      9.85 o 
  -4   2   1      343.79      300.72      6.15 o 
  -3   2   1      353.40      319.70      4.98 o 
  -2   2   1    13141.46    15369.63    142.66 o 
  -1   2   1     1039.88     1066.22     11.46 o 
   0   2   1       57.84       91.48      3.21 o 
   1   2   1      147.97      112.06      4.76 o 
   2   2   1      131.17      155.31      4.84 o 
   3   2   1     1369.72     1419.65     21.25 o 
   4   2   1      966.91      971.42     14.23 o 
   5   2   1      393.99      386.49     10.65 o 
   6   2   1        7.13        3.70      4.96 o 
   7   2   1       54.53       48.03      6.93 o 
   8   2   1      236.45      234.44     10.68 o 
   9   2   1      119.83      156.43     10.43 o 
  10   2   1       49.98       71.41     10.31 o 
 -11   3   1      279.56      294.61     15.25 o 
 -10   3   1       15.77       16.14      8.44 o 
  -9   3   1       85.35       71.56      9.07 o 
  -8   3   1      222.19      215.96      8.97 o 
  -7   3   1      198.31      200.09      8.57 o 
  -6   3   1      734.59      586.21     11.15 o 
  -5   3   1     1535.92     1429.26     17.16 o 
  -4   3   1     1329.11     1323.21     14.51 o 
  -3   3   1       25.85       19.53      2.94 o 
  -2   3   1        0.52        3.08      2.00 o 
  -1   3   1       75.96       90.29      4.04 o 
   0   3   1     3411.60     3818.66     44.29 o 
   1   3   1      914.58      916.79     10.66 o 
   2   3   1     1279.86     1306.01     16.64 o 
   3   3   1      131.88      145.75      5.51 o 
   4   3   1      141.24      156.90      6.42 o 
   5   3   1      669.96      600.72     11.44 o 
   6   3   1     1032.31      945.49     15.24 o 
   7   3   1       42.58       30.43      5.99 o 
   8   3   1        1.44        5.67      6.65 o 
   9   3   1      252.65      212.61     12.22 o 
  10   3   1       55.35       85.21     10.62 o 
 -11   4   1        1.60        3.22     10.00 o 
 -10   4   1       27.35       47.73      9.84 o 
  -9   4   1      116.92      152.95     11.06 o 
  -8   4   1       53.79       35.85      7.16 o 
  -7   4   1      318.72      282.78      9.31 o 
  -6   4   1       19.51       19.77      5.11 o 
  -5   4   1      330.98      246.37      7.08 o 
  -4   4   1       64.29       54.58      4.06 o 
  -3   4   1     4929.66     5386.91     44.41 o 
  -2   4   1      798.83      677.97      8.66 o 
  -1   4   1      575.53      576.23      7.89 o 
   0   4   1      279.54      275.24      6.01 o 
   1   4   1     2061.72     2275.67     19.17 o 
   2   4   1      210.78      213.25      5.01 o 
   3   4   1      374.63      362.97      7.03 o 
   4   4   1      670.29      598.14     10.89 o 
   5   4   1     2055.10     1903.45     21.57 o 
   6   4   1       19.91       12.57      5.65 o 
   7   4   1        3.05       -5.47      5.47 o 
   8   4   1      323.43      300.57     12.44 o 
   9   4   1      172.28      187.72     12.45 o 
  10   4   1        4.36       25.95     10.24 o 
 -11   5   1      217.48      231.65     15.57 o 
 -10   5   1       37.06       37.04     10.29 o 
  -9   5   1       33.36       25.19      8.91 o 
  -8   5   1        9.19       11.95      7.68 o 
  -7   5   1      245.55      237.38      9.07 o 
  -6   5   1      940.62      910.31     13.13 o 
  -5   5   1      263.70      263.44      7.22 o 
  -4   5   1      163.57      151.90      6.14 o 
  -3   5   1        0.33       -2.53      2.53 o 
  -2   5   1      132.59      161.57      5.07 o 
  -1   5   1      598.43      588.04      8.63 o 
   0   5   1      625.36      618.06      8.60 o 
   1   5   1      995.36      980.24     11.76 o 
   2   5   1       11.41        6.47      2.78 o 
   3   5   1        1.06       -1.28      3.47 o 
   4   5   1      508.68      463.12      9.67 o 
   5   5   1      284.40      248.11      9.34 o 
   6   5   1      918.75      904.39     14.78 o 
   7   5   1      282.44      291.31     11.19 o 
   8   5   1       45.45       41.59      8.25 o 
   9   5   1       24.21       13.64     10.32 o 
  10   5   1       22.35       33.33     11.79 o 
 -10   6   1       28.70       25.69     10.26 o 
  -9   6   1       10.02        7.12      8.21 o 
  -8   6   1      178.95      214.13     11.20 o 
  -7   6   1       70.39       97.26      7.98 o 
  -6   6   1       79.56       92.09      7.39 o 
  -5   6   1        1.55        3.57      4.05 o 
  -4   6   1      113.84      124.58      5.61 o 
  -3   6   1      175.57      180.20      7.35 o 
  -2   6   1        1.75       -0.67      3.13 o 
  -1   6   1      384.17      397.88      7.78 o 
   0   6   1      890.91      943.22     12.89 o 
   1   6   1      247.26      281.85      7.17 o 
   2   6   1       94.73      147.82      6.32 o 
   3   6   1     1788.44     1832.30     19.01 o 
   4   6   1       52.61       64.01      6.03 o 
   5   6   1       35.72       23.98      5.70 o 
   6   6   1      207.71      229.42      9.58 o 
   7   6   1       37.88       46.36      8.35 o 
   8   6   1        0.02       -8.43      8.43 o 
   9   6   1       19.13       33.67     11.05 o 
 -10   7   1        1.64        6.91      9.85 o 
  -9   7   1       15.86       22.62      9.89 o 
  -8   7   1      115.41      121.43     11.30 o 
  -7   7   1        0.28       -4.58      6.57 o 
  -6   7   1       14.65        3.12      6.23 o 
  -5   7   1       30.78       23.16      6.39 o 
  -4   7   1        1.24       -4.79      4.79 o 
  -3   7   1       38.88       37.12      6.55 o 
  -2   7   1       77.04       79.51      7.13 o 
  -1   7   1      498.51      454.18      8.92 o 
   0   7   1        8.43       23.70      5.35 o 
   1   7   1      307.72      284.54      9.73 o 
   2   7   1        9.68        6.04      5.64 o 
   3   7   1      116.77      123.45      8.44 o 
   4   7   1       76.50       91.76      7.24 o 
   5   7   1        0.00       -6.87      6.87 o 
   6   7   1       40.92       49.28      8.87 o 
   7   7   1      118.72      111.23     11.06 o 
   8   7   1      165.06      164.43     12.96 o 
   9   7   1       10.86       17.36     10.51 o 
  -9   8   1        0.02        6.25      9.75 o 
  -8   8   1       28.80       32.73     10.18 o 
  -7   8   1       29.10       16.30      8.96 o 
  -6   8   1       62.83       72.19      9.08 o 
  -5   8   1      174.91      196.69     10.52 o 
  -4   8   1      262.37      267.91     13.52 o 
  -3   8   1        6.28       -3.51      7.11 o 
  -2   8   1       81.93       97.61      9.50 o 
  -1   8   1       82.87      103.41      9.89 o 
   0   8   1       16.89       34.92      6.87 o 
   1   8   1        3.33       -4.62      4.62 o 
   2   8   1        0.17       -2.41      6.89 o 
   3   8   1       32.50       23.55      7.87 o 
   4   8   1      326.79      300.10     12.87 o 
   5   8   1       13.24        6.68      7.90 o 
   6   8   1        3.30       -2.61      8.00 o 
   7   8   1      441.88      377.86     14.94 o 
   8   8   1       75.83       77.99     11.86 o 
  -9   9   1      244.25      290.95     16.81 o 
  -8   9   1       87.26       93.05     13.18 o 
  -7   9   1      100.37      116.01     12.77 o 
  -6   9   1        0.69       -3.67      8.99 o 
  -5   9   1        7.72       21.28      9.93 o 
  -4   9   1      200.42      209.00     13.79 o 
  -3   9   1       52.29       45.15      9.91 o 
  -2   9   1      184.90      175.51     11.14 o 
  -1   9   1      331.43      321.35     12.86 o 
   0   9   1      345.61      319.07     12.12 o 
   1   9   1      533.75      520.81     16.27 o 
   2   9   1       15.30       17.55      7.96 o 
   3   9   1        1.96       -8.34      8.34 o 
   4   9   1        6.59       -9.06      9.14 o 
   5   9   1       11.90       -1.04      9.23 o 
   6   9   1      103.63       85.77     11.86 o 
   7   9   1      367.38      395.41     17.00 o 
   8   9   1       27.84       26.09     11.26 o 
  -8  10   1      205.90      239.00     17.77 o 
  -7  10   1      110.02      113.23     13.99 o 
  -6  10   1        4.11        1.24     10.94 o 
  -5  10   1        2.17       12.09     10.33 o 
  -4  10   1       33.93       30.67     12.07 o 
  -3  10   1      479.66      435.51     22.41 o 
  -2  10   1      149.24      161.19     12.83 o 
  -1  10   1      121.33      121.06     12.73 o 
   0  10   1      164.20      158.67     16.36 o 
   1  10   1       90.76      136.28     16.58 o 
   2  10   1       34.08       31.51     11.19 o 
   3  10   1      393.97      380.26     16.55 o 
   4  10   1       98.42      105.83     12.60 o 
   5  10   1        2.01        8.68     10.31 o 
   6  10   1       12.08        8.02     11.51 o 
   7  10   1       13.83        5.30     12.84 o 
  -7  11   1       22.13       44.38     19.89 o 
  -6  11   1      104.05      146.42     21.38 o 
  -5  11   1      424.88      399.44     18.53 o 
  -4  11   1      224.96      242.74     19.37 o 
  -3  11   1       72.53       76.37     14.86 o 
  -2  11   1        0.05       -5.87     12.31 o 
  -1  11   1        7.43      -10.50     11.92 o 
   0  11   1      193.33      194.75     18.94 o 
   1  11   1      299.82      276.15     15.92 o 
   2  11   1       84.17       98.67     15.58 o 
   3  11   1        5.99       -3.18     12.74 o 
   4  11   1       39.20       24.24     17.52 o 
   5  11   1      545.37      535.70     28.48 o 
   6  11   1        6.09       28.44     19.39 o 
  -6  12   1        5.86       26.97     14.77 o 
  -5  12   1       18.79       36.85     15.66 o 
  -4  12   1        7.42       -1.32     14.75 o 
  -3  12   1        6.32       -7.91     14.33 o 
  -2  12   1      712.41      671.43     25.01 o 
  -1  12   1      109.43      131.04     19.17 o 
   0  12   1        1.27       21.46     18.83 o 
   1  12   1       16.81        6.92     16.01 o 
   2  12   1      769.09      721.34     38.66 o 
   3  12   1       43.62       53.31     22.22 o 
   4  12   1       54.40       92.16     21.77 o 
   5  12   1       40.87       86.36     42.83 o 
  -5  13   1       41.15       31.08     22.73 o 
  -4  13   1        0.22      -21.32     21.32 o 
  -3  13   1        0.07        5.40     15.87 o 
  -2  13   1        0.48       12.20     17.51 o 
  -1  13   1       13.53       11.23     21.36 o 
   0  13   1       25.98       33.20     25.40 o 
   1  13   1      225.35      200.86     27.17 o 
   2  13   1       20.48       22.77     18.25 o 
   3  13   1        2.86       -8.85     20.38 o 
   4  13   1        3.17      -17.08     17.08 o 
  -2  14   1       18.45       13.32     22.62 o 
  -1  14   1        1.10       13.16     37.73 o 
   0  14   1       20.79       11.52     22.84 o 
   1  14   1        5.81      -13.85     30.70 o 
 -12   0   2      134.80      187.39     25.28 o 
 -11   0   2       70.60       81.18     13.74 o 
 -10   0   2      407.24      386.57     14.64 o 
  -9   0   2       11.77       16.92      8.21 o 
  -8   0   2       88.22      131.51     10.47 o 
  -7   0   2       28.15       45.85      6.60 o 
  -6   0   2       45.26       40.44      4.79 o 
  -5   0   2      326.15      282.95      7.94 o 
  -4   0   2     3210.83     3403.79     36.93 o 
  -3   0   2      121.91      110.62      4.96 o 
  -2   0   2     3364.05     3679.87     66.01 o 
  -1   0   2     2323.90     2717.30     58.79 o 
   0   0   2    14593.04    19479.53    405.94 o 
   1   0   2     3894.56     5180.15     56.86 o 
   2   0   2     6384.51     7194.77     67.87 o 
   3   0   2     2031.39     2855.28     32.01 o 
   4   0   2      290.41      327.40      8.50 o 
   5   0   2      390.33      351.47      9.76 o 
   6   0   2     1158.64     1018.94     19.73 o 
   7   0   2      540.60      511.09     22.11 o 
   8   0   2        3.37        8.87     10.34 o 
   9   0   2       35.68       24.88     12.19 o 
  10   0   2        2.34       23.48     12.86 o 
 -12   1   2        7.81        9.92      9.66 o 
 -11   1   2       15.72       20.50      9.07 o 
 -10   1   2       24.40       24.37      8.18 o 
  -9   1   2       55.72       45.17      6.30 o 
  -8   1   2     1572.83     1428.41     17.00 o 
  -7   1   2      840.37      785.65     10.89 o 
  -6   1   2      158.36      162.01      4.98 o 
  -5   1   2      133.40      138.87      4.50 o 
  -4   1   2     1071.32     1042.53     10.67 o 
  -3   1   2     1499.55     1620.99     13.97 o 
  -2   1   2      196.47      209.60      4.24 o 
  -1   1   2     1027.00     1242.43     13.17 o 
   0   1   2      530.47      570.91      6.61 o 
   1   1   2      188.12      200.32      5.24 o 
   2   1   2      106.93      113.56      4.39 o 
   3   1   2     3189.06     3692.56     30.74 o 
   4   1   2      205.78      173.65      5.78 o 
   5   1   2       25.19       24.97      4.84 o 
   6   1   2       47.30       48.79      6.86 o 
   7   1   2      500.16      418.96     12.01 o 
   8   1   2        1.13       -6.62      6.62 o 
   9   1   2       57.60       77.92      8.69 o 
  10   1   2      121.96      149.87     13.06 o 
 -12   2   2       28.49       34.89     10.20 o 
 -11   2   2       33.78       41.33     10.39 o 
 -10   2   2      141.14      134.57     10.49 o 
  -9   2   2      124.49      122.72      9.03 o 
  -8   2   2      241.03      242.46      7.54 o 
  -7   2   2      821.26      747.06     10.28 o 
  -6   2   2      500.41      429.77      7.48 o 
  -5   2   2     1617.41     1584.18     15.39 o 
  -4   2   2       69.90       62.82      3.13 o 
  -3   2   2     3796.06     4364.77     34.82 o 
  -2   2   2    13872.42    15977.36    258.14 o 
  -1   2   2     3799.84     4257.01     70.99 o 
   0   2   2       49.87       78.14      3.02 o 
   1   2   2     2507.43     2723.42     26.19 o 
   2   2   2      115.56      138.32      5.04 o 
   3   2   2       31.56       45.81      4.19 o 
   4   2   2       53.66       43.24      4.41 o 
   5   2   2      143.33      164.05      7.03 o 
   6   2   2       61.52       52.31      6.43 o 
   7   2   2        0.43       -4.57      5.84 o 
   8   2   2      194.05      217.80     10.94 o 
   9   2   2        0.60       17.33      8.83 o 
  10   2   2        2.08       19.04      8.35 o 
 -12   3   2       17.88       47.19     11.83 o 
 -11   3   2        2.90        1.22      9.51 o 
 -10   3   2       34.08       36.10      8.57 o 
  -9   3   2       75.35       69.96      7.45 o 
  -8   3   2      527.26      527.17     11.86 o 
  -7   3   2     2743.08     2589.90     26.82 o 
  -6   3   2      209.61      221.22      7.37 o 
  -5   3   2      235.12      225.26      6.03 o 
  -4   3   2       36.45       53.66      3.06 o 
  -3   3   2      406.66      384.35      5.97 o 
  -2   3   2     1864.93     1928.16     28.04 o 
  -1   3   2      347.06      339.51      8.27 o 
   0   3   2      608.75      612.79      6.58 o 
   1   3   2      503.61      563.61      8.22 o 
   2   3   2        0.02       -0.16      2.86 o 
   3   3   2      440.60      401.63      8.35 o 
   4   3   2        0.71       -3.38      3.38 o 
   5   3   2      554.76      532.23     10.18 o 
   6   3   2       95.65       92.59      7.46 o 
   7   3   2      109.66      124.22      9.01 o 
   8   3   2        0.24       -1.86      6.80 o 
   9   3   2        2.12        7.54      8.57 o 
  10   3   2       16.95       27.23      8.74 o 
 -11   4   2        2.14        7.67     10.04 o 
 -10   4   2       39.34       23.07      9.84 o 
  -9   4   2       46.41       32.73      6.69 o 
  -8   4   2       11.88       19.33      5.87 o 
  -7   4   2       65.05       89.45      7.41 o 
  -6   4   2      127.86      127.14      6.45 o 
  -5   4   2      196.16      188.03      6.04 o 
  -4   4   2      192.58      236.00      5.40 o 
  -3   4   2     2225.57     2470.62     22.36 o 
  -2   4   2      735.91      856.77     10.52 o 
  -1   4   2       15.39       13.19      2.71 o 
   0   4   2      755.80      865.23     10.09 o 
   1   4   2      306.62      360.74      6.79 o 
   2   4   2       30.44       24.25      3.36 o 
   3   4   2        1.42       -1.97      3.47 o 
   4   4   2       86.08       90.68      6.18 o 
   5   4   2      118.41      108.31      9.58 o 
   6   4   2       16.20        7.65      5.03 o 
   7   4   2        0.64        2.96      6.19 o 
   8   4   2       25.64       32.92      8.52 o 
   9   4   2       17.32       30.43      9.58 o 
 -11   5   2       32.35       15.97      9.80 o 
 -10   5   2       32.64       32.46     10.37 o 
  -9   5   2        1.42       -7.33      7.33 o 
  -8   5   2        4.28        2.18      6.74 o 
  -7   5   2       35.10       23.39      5.81 o 
  -6   5   2       13.53        9.87      4.68 o 
  -5   5   2        9.83       -0.25      3.63 o 
  -4   5   2       39.36       28.35      3.24 o 
  -3   5   2       18.58       31.91      3.67 o 
  -2   5   2     2339.46     2620.38     39.46 o 
  -1   5   2       12.34       18.20      3.26 o 
   0   5   2        4.22        5.78      3.27 o 
   1   5   2      308.34      352.73      7.68 o 
   2   5   2       42.22       56.25      4.28 o 
   3   5   2      436.91      421.10      8.99 o 
   4   5   2     1615.03     1440.65     20.06 o 
   5   5   2       57.21       50.74      6.91 o 
   6   5   2       41.74       39.98      6.55 o 
   7   5   2       71.58       55.32      9.08 o 
   8   5   2       31.56       28.80     10.33 o 
   9   5   2       35.88       36.72     10.83 o 
 -11   6   2       38.25       40.17     10.54 o 
 -10   6   2       31.39       27.75     10.05 o 
  -9   6   2      111.24      103.64      9.99 o 
  -8   6   2        2.90       -5.96      5.96 o 
  -7   6   2       39.07       26.89      6.34 o 
  -6   6   2      477.56      428.64     10.75 o 
  -5   6   2      972.82      944.42     14.52 o 
  -4   6   2      232.47      221.74      7.03 o 
  -3   6   2       12.36       10.67      3.92 o 
  -2   6   2       82.73       93.74      5.56 o 
  -1   6   2      208.01      234.31      6.16 o 
   0   6   2        6.40        8.59      3.58 o 
   1   6   2      423.06      419.23      8.85 o 
   2   6   2     1506.56     1615.63     17.95 o 
   3   6   2      166.07      141.43      6.75 o 
   4   6   2      778.15      761.98     12.99 o 
   5   6   2      706.48      661.33     12.71 o 
   6   6   2        0.69       -4.01      5.53 o 
   7   6   2       62.99       77.65     10.19 o 
   8   6   2        0.04       -9.65      9.65 o 
   9   6   2        0.68       16.73      9.87 o 
 -10   7   2        8.44       -0.34      9.71 o 
  -9   7   2      355.70      392.80     14.85 o 
  -8   7   2      229.27      250.20     11.78 o 
  -7   7   2      811.75      751.76     15.95 o 
  -6   7   2       69.56       62.32      7.63 o 
  -5   7   2      215.87      210.65      9.41 o 
  -4   7   2       17.76       10.94      5.20 o 
  -3   7   2      673.92      647.64     11.90 o 
  -2   7   2      526.26      510.59     10.57 o 
  -1   7   2      852.21      793.80     13.11 o 
   0   7   2        0.41       -4.03      4.03 o 
   1   7   2       64.14       83.77      5.90 o 
   2   7   2      718.10      711.63     13.39 o 
   3   7   2       65.53       65.01      6.13 o 
   4   7   2      945.02      898.34     14.40 o 
   5   7   2       98.94      114.42      9.10 o 
   6   7   2      262.77      269.30     12.93 o 
   7   7   2      169.11      177.39     12.69 o 
   8   7   2      100.78      120.03     13.30 o 
 -10   8   2       67.25       86.28     12.71 o 
  -9   8   2        0.24       -3.85      9.65 o 
  -8   8   2        3.47        9.82      8.19 o 
  -7   8   2        0.59       -7.13      7.13 o 
  -6   8   2        0.15       -3.85      6.60 o 
  -5   8   2     1319.70     1297.28     21.73 o 
  -4   8   2       72.15       70.20      8.21 o 
  -3   8   2        7.92       -6.20      6.20 o 
  -2   8   2       12.13       14.76      7.20 o 
  -1   8   2     1394.98     1339.73     20.63 o 
   0   8   2      747.83      649.56     12.42 o 
   1   8   2      261.73      227.35      9.42 o 
   2   8   2      268.30      231.70     11.15 o 
   3   8   2       21.17        1.16      7.02 o 
   4   8   2       17.24        5.56      7.09 o 
   5   8   2       33.92       26.05      8.74 o 
   6   8   2      128.43      146.31     11.88 o 
   7   8   2      687.60      668.28     18.52 o 
   8   8   2        0.28        6.51     10.32 o 
  -9   9   2        1.17       11.64     14.72 o 
  -8   9   2        5.21       -3.43     10.30 o 
  -7   9   2      179.56      206.53     14.31 o 
  -6   9   2      130.65      127.69     12.24 o 
  -5   9   2      159.93      150.25     13.14 o 
  -4   9   2        0.17       -8.28      8.28 o 
  -3   9   2      141.78      145.45     12.15 o 
  -2   9   2      201.51      195.12     11.64 o 
  -1   9   2      253.04      244.38     10.80 o 
   0   9   2      164.71      207.22     12.47 o 
   1   9   2       13.00        8.12      9.21 o 
   2   9   2       82.49       76.99      9.50 o 
   3   9   2      320.80      298.30     13.32 o 
   4   9   2      168.92      174.36     12.78 o 
   5   9   2       24.35       13.03      9.67 o 
   6   9   2        3.74        6.45     10.14 o 
   7   9   2       12.37       20.43     11.18 o 
  -9  10   2        3.17       44.03     25.23 o 
  -8  10   2        0.32        4.95     10.77 o 
  -7  10   2      190.27      224.73     17.12 o 
  -6  10   2        0.35       -3.71     10.12 o 
  -5  10   2       91.61       88.35     12.30 o 
  -4  10   2        0.72        1.05      9.87 o 
  -3  10   2       92.18       92.47     11.94 o 
  -2  10   2       35.03       27.60     10.42 o 
  -1  10   2       40.57       39.62     11.03 o 
   0  10   2      765.36      737.26     37.71 o 
   1  10   2        2.97        5.31      8.84 o 
   2  10   2        7.98        2.23     10.64 o 
   3  10   2        0.01       -4.07     12.22 o 
   4  10   2        4.06        5.83      9.73 o 
   5  10   2        2.66       -1.47     10.67 o 
   6  10   2       20.68       32.70     12.74 o 
   7  10   2        0.14       -5.10     15.64 o 
  -8  11   2       22.04       35.78     24.75 o 
  -7  11   2       19.77       25.50     14.30 o 
  -6  11   2        0.42        5.05     11.48 o 
  -5  11   2        1.16      -10.59     12.05 o 
  -4  11   2        0.21       -4.46     10.27 o 
  -3  11   2      121.95      105.65     15.36 o 
  -2  11   2       14.67       -1.87     12.04 o 
  -1  11   2       14.96       20.00     13.38 o 
   0  11   2      237.02      258.64     20.44 o 
   1  11   2        3.92        5.31      8.28 o 
   2  11   2       26.10       14.22     13.57 o 
   3  11   2        3.25        9.36     13.30 o 
   4  11   2       12.14       20.57     14.52 o 
   5  11   2        3.71       28.84     20.53 o 
   6  11   2       82.53       84.88     21.28 o 
  -7  12   2        0.48       98.68     26.71 o 
  -6  12   2        6.70       12.71     16.15 o 
  -5  12   2       52.64       58.71     20.07 o 
  -4  12   2       71.22       51.89     16.83 o 
  -3  12   2        5.01       -1.42     14.12 o 
  -2  12   2        9.82      -11.42     18.80 o 
  -1  12   2        5.73        5.44     14.59 o 
   0  12   2        5.24        2.16     21.64 o 
   1  12   2      688.07      639.17     28.27 o 
   2  12   2      119.85      124.09     17.62 o 
   3  12   2        2.34      -16.60     23.42 o 
   4  12   2       15.35      -18.57     18.57 o 
   5  12   2       36.71       25.71     22.15 o 
  -5  13   2        7.52        2.38     22.04 o 
  -4  13   2       71.10       76.51     17.58 o 
  -3  13   2      131.06      172.53     19.84 o 
  -2  13   2      153.04      139.28     22.07 o 
  -1  13   2       18.82       29.03     21.54 o 
   0  13   2      154.74      169.27     26.15 o 
   1  13   2        0.04       -8.65     31.82 o 
   2  13   2        6.00      -19.23     31.46 o 
   3  13   2      203.49      191.54     33.09 o 
  -2  14   2       21.98       41.18     33.45 o 
  -1  14   2       32.97        2.26     32.67 o 
   0  14   2       39.10       38.52     33.63 o 
 -12   1   3        7.10        8.43      9.72 o 
 -11   1   3        0.04        0.09      6.30 o 
 -10   1   3       16.21        7.14      5.76 o 
  -9   1   3      725.27      656.84     11.08 o 
  -8   1   3        1.50       -1.36      4.06 o 
  -7   1   3       50.51       51.74      4.50 o 
  -6   1   3        0.29       -2.72      2.72 o 
  -5   1   3      355.24      338.73      5.92 o 
  -4   1   3     1586.86     1658.95     14.79 o 
  -3   1   3       23.69       11.77      2.52 o 
  -2   1   3    10117.77    11306.99    162.09 o 
  -1   1   3       53.79       73.03      3.36 o 
   0   1   3      932.65     1235.10     11.36 o 
   1   1   3        1.76        4.25      2.51 o 
   2   1   3       37.71       26.66      3.28 o 
   3   1   3      471.06      515.39      7.40 o 
   4   1   3        7.78        4.62      3.86 o 
   5   1   3      337.99      271.19      8.75 o 
   6   1   3       85.36       80.82      7.27 o 
   7   1   3        3.78       -4.61      5.89 o 
   8   1   3      128.72      132.38      9.29 o 
   9   1   3        2.82       15.05     11.10 o 
 -12   2   3       81.03       76.31     11.75 o 
 -11   2   3       32.69       13.31      7.85 o 
 -10   2   3       32.85       32.17      7.20 o 
  -9   2   3      308.99      289.15      8.80 o 
  -8   2   3     1221.68     1106.62     13.77 o 
  -7   2   3      111.11      117.11      5.42 o 
  -6   2   3       47.04       47.40      3.93 o 
  -5   2   3      978.53     1053.51     11.38 o 
  -4   2   3     1005.73     1136.01     11.83 o 
  -3   2   3     4501.10     5143.20     43.94 o 
  -2   2   3    18042.92    20759.33    322.48 o 
  -1   2   3     2829.20     3092.52     30.72 o 
   0   2   3     2468.08     2596.23     24.28 o 
   1   2   3     1352.32     1711.46     15.58 o 
   2   2   3      149.49      145.47      5.62 o 
   3   2   3      227.80      199.59      6.08 o 
   4   2   3       19.67       14.46      4.11 o 
   5   2   3       34.90       22.47      5.70 o 
   6   2   3       12.45        9.80      6.03 o 
   7   2   3        2.03       -0.79      6.12 o 
   8   2   3       58.28       62.59      8.34 o 
   9   2   3      151.55      187.49     10.79 o 
 -12   3   3       23.78       34.72     12.04 o 
 -11   3   3      109.23      125.92     12.52 o 
 -10   3   3      457.39      412.23     12.01 o 
  -9   3   3      311.43      267.79      9.66 o 
  -8   3   3      231.93      215.55      8.75 o 
  -7   3   3      248.93      234.16      7.10 o 
  -6   3   3      377.48      304.30      6.66 o 
  -5   3   3      150.40      118.63      4.89 o 
  -4   3   3     1165.44     1228.02     12.27 o 
  -3   3   3      401.61      432.49      6.61 o 
  -2   3   3     1508.06     1670.91     31.17 o 
  -1   3   3      184.17      193.10      4.61 o 
   0   3   3      213.52      221.44      4.35 o 
   1   3   3     3146.97     3475.46     29.60 o 
   2   3   3     1113.98     1074.87     13.64 o 
   3   3   3        1.21       -3.01      3.59 o 
   4   3   3      160.37      169.84      6.69 o 
   5   3   3      107.70       94.73      6.97 o 
   6   3   3       98.72       91.99      8.17 o 
   7   3   3      263.79      264.71     10.50 o 
   8   3   3      151.23      209.73     11.72 o 
   9   3   3        8.58        3.30      8.01 o 
 -12   4   3       90.21       94.28     12.67 o 
 -11   4   3        9.27        5.60      9.98 o 
 -10   4   3       14.33       19.71      7.67 o 
  -9   4   3        1.22       -6.41      6.41 o 
  -8   4   3        2.26       -3.01      5.20 o 
  -7   4   3     1462.97     1404.55     19.84 o 
  -6   4   3      271.87      254.09      6.74 o 
  -5   4   3      278.10      314.31      6.46 o 
  -4   4   3     3197.41     3310.17     29.71 o 
  -3   4   3     1563.46     1510.28     16.19 o 
  -2   4   3      201.66      198.47      5.84 o 
  -1   4   3      218.13      194.07      4.97 o 
   0   4   3      741.78      803.41      8.56 o 
   1   4   3      778.69      966.71     10.66 o 
   2   4   3      661.99      642.16     10.72 o 
   3   4   3      476.13      447.63      9.74 o 
   4   4   3      827.72      727.25     13.27 o 
   5   4   3      781.40      752.72     13.40 o 
   6   4   3       16.32       19.16      6.87 o 
   7   4   3       13.34       -1.36      6.53 o 
   8   4   3       41.66       41.95      8.79 o 
   9   4   3       22.61       31.35     10.34 o 
 -12   5   3       39.91       54.43     24.67 o 
 -11   5   3      344.03      353.59     16.13 o 
 -10   5   3      128.33      145.23     10.86 o 
  -9   5   3       34.37       28.53      8.26 o 
  -8   5   3       40.24       39.83      7.55 o 
  -7   5   3      225.05      228.51      9.60 o 
  -6   5   3      278.93      264.34      8.37 o 
  -5   5   3      620.65      596.92      9.53 o 
  -4   5   3      497.83      454.33      9.03 o 
  -3   5   3      584.96      517.46      8.71 o 
  -2   5   3       41.77       35.58      4.39 o 
  -1   5   3      458.46      452.23      7.03 o 
   0   5   3     1183.09     1222.29     12.78 o 
   1   5   3      489.49      458.01      7.55 o 
   2   5   3      136.07      132.41      6.23 o 
   3   5   3       44.21       39.43      5.03 o 
   4   5   3      704.63      696.36     13.36 o 
   5   5   3      290.72      260.71      9.81 o 
   6   5   3      150.97      169.06      9.13 o 
   7   5   3       93.85       90.29      9.37 o 
   8   5   3      305.52      329.09     13.37 o 
   9   5   3        6.57       10.44      9.48 o 
 -11   6   3        0.08        6.28      9.42 o 
 -10   6   3       17.11        1.33      7.81 o 
  -9   6   3      293.52      271.27     11.65 o 
  -8   6   3      112.68      133.77      9.46 o 
  -7   6   3       35.91       33.76      6.83 o 
  -6   6   3      112.24      130.82      8.50 o 
  -5   6   3       66.72       48.90      5.50 o 
  -4   6   3        2.39       -2.36      3.90 o 
  -3   6   3       61.34       67.18      5.13 o 
  -2   6   3      240.41      201.00      7.21 o 
  -1   6   3      197.00      175.32      5.50 o 
   0   6   3      506.16      506.34      8.19 o 
   1   6   3        5.42        4.76      4.20 o 
   2   6   3      116.12      137.94      6.78 o 
   3   6   3      954.69      995.95     13.97 o 
   4   6   3      122.88      110.39      9.59 o 
   5   6   3      606.17      579.34     13.06 o 
   6   6   3      158.45      184.33     10.86 o 
   7   6   3       44.52       34.12      9.80 o 
   8   6   3        2.75        1.33      9.51 o 
 -11   7   3       31.57       59.25     11.39 o 
 -10   7   3      121.27      142.00     11.71 o 
  -9   7   3        6.07       16.45      8.17 o 
  -8   7   3       46.64       53.32      8.38 o 
  -7   7   3        0.60       -2.20      6.02 o 
  -6   7   3       45.99       26.54      6.90 o 
  -5   7   3       46.18       50.70      6.37 o 
  -4   7   3       27.85       20.19      5.79 o 
  -3   7   3      119.06      142.02      7.39 o 
  -2   7   3      411.55      386.57      9.70 o 
  -1   7   3       18.67       10.26      4.33 o 
   0   7   3        5.56       -2.74      4.37 o 
   1   7   3        1.14        4.20      5.05 o 
   2   7   3       58.95       57.89      6.08 o 
   3   7   3     1214.18     1147.44     16.08 o 
   4   7   3       14.56       14.23      5.68 o 
   5   7   3       89.38      109.65      9.50 o 
   6   7   3      453.48      468.32     13.96 o 
   7   7   3       48.49       31.25      9.96 o 
   8   7   3        6.60       13.92     10.37 o 
 -10   8   3       10.41       23.36     10.07 o 
  -9   8   3        0.30       -6.37      8.39 o 
  -8   8   3       30.25       10.21      8.46 o 
  -7   8   3        3.89       -0.89      7.32 o 
  -6   8   3       23.87       11.49      6.87 o 
  -5   8   3        2.30       -6.37      6.47 o 
  -4   8   3        2.00       -5.34      5.34 o 
  -3   8   3       46.16       46.25      6.79 o 
  -2   8   3      554.44      523.92     13.44 o 
  -1   8   3      743.48      766.06     15.74 o 
   0   8   3      108.93      119.45      8.90 o 
   1   8   3        7.26        0.07      5.72 o 
   2   8   3       82.85       97.29      8.74 o 
   3   8   3       71.89       53.17      8.14 o 
   4   8   3        7.73       -6.91      6.91 o 
   5   8   3       25.38       15.53      8.51 o 
   6   8   3        4.50       27.40      9.63 o 
   7   8   3      118.74      114.13     15.98 o 
 -10   9   3      115.36      122.64     14.75 o 
  -9   9   3        6.72        7.13     14.47 o 
  -8   9   3       63.68       56.86     11.95 o 
  -7   9   3       43.63       44.82     10.54 o 
  -6   9   3        4.77       14.67     10.00 o 
  -5   9   3        0.36       -8.81      8.81 o 
  -4   9   3      213.88      218.91     11.26 o 
  -3   9   3      110.23      122.51      9.98 o 
  -2   9   3      217.57      226.06     10.63 o 
  -1   9   3      146.94      165.66     10.13 o 
   0   9   3      205.85      208.71     13.93 o 
   1   9   3       31.50       24.34      8.03 o 
   2   9   3      309.17      261.88     12.56 o 
   3   9   3       24.31       19.57      8.89 o 
   4   9   3       20.86       13.03      9.18 o 
   5   9   3       84.40       97.13     14.35 o 
   6   9   3       25.32       21.35     11.63 o 
   7   9   3       95.34       93.13     15.55 o 
  -9  10   3       82.87      124.27     17.70 o 
  -8  10   3      170.56      189.37     17.39 o 
  -7  10   3      468.99      428.23     19.88 o 
  -6  10   3        1.72        4.22      9.99 o 
  -5  10   3        2.69        9.51     10.10 o 
  -4  10   3        1.85       -9.33      9.33 o 
  -3  10   3      277.73      273.17     15.09 o 
  -2  10   3      198.57      212.68     12.62 o 
  -1  10   3     1369.64     1305.15     21.90 o 
   0  10   3      118.36      126.40     13.89 o 
   1  10   3        0.26       -3.34     12.85 o 
   2  10   3      133.24      143.31     15.88 o 
   3  10   3        4.05        0.81     13.44 o 
   4  10   3       93.01       96.06     17.94 o 
   5  10   3        1.96       -2.38     12.87 o 
   6  10   3        8.17       13.21     14.00 o 
  -8  11   3        0.51       18.61     13.86 o 
  -7  11   3       24.42       20.88     12.31 o 
  -6  11   3      108.53      145.67     15.22 o 
  -5  11   3      271.38      311.84     18.28 o 
  -4  11   3      228.81      251.51     15.60 o 
  -3  11   3       60.18       63.87     14.42 o 
  -2  11   3        4.60       -9.40     12.11 o 
  -1  11   3      183.80      168.80     18.44 o 
   0  11   3        7.40        1.87     13.43 o 
   1  11   3      437.73      424.11     20.04 o 
   2  11   3      191.03      213.92     18.15 o 
   3  11   3        4.36       -6.59     17.80 o 
   4  11   3        7.74       -1.01     18.35 o 
   5  11   3      227.87      272.99     26.64 o 
  -7  12   3       38.43       64.86     23.30 o 
  -6  12   3       18.15       21.62     17.30 o 
  -5  12   3        2.32       -7.99     14.05 o 
  -4  12   3       33.62       16.85     14.92 o 
  -3  12   3      155.82      156.01     17.89 o 
  -2  12   3       86.01       53.12     15.34 o 
  -1  12   3       45.16       35.92     20.10 o 
   0  12   3        1.02        9.29     24.74 o 
   1  12   3        1.09       -8.05     20.75 o 
   2  12   3       42.57       45.63     24.79 o 
   3  12   3       84.96       81.50     21.86 o 
   4  12   3      512.20      476.34     36.00 o 
  -5  13   3      134.85      170.69     29.86 o 
  -4  13   3       25.86       47.06     30.48 o 
  -3  13   3       21.65       11.60     18.19 o 
  -2  13   3       19.24       14.18     20.63 o 
  -1  13   3        4.81      -20.05     20.05 o 
   0  13   3       29.62       32.69     34.46 o 
   1  13   3       74.81       71.66     36.55 o 
   2  13   3       26.64        8.36     34.87 o 
  -1  14   3        0.63       -7.55     32.36 o 
 -13   0   4        0.13       36.04     11.85 o 
 -12   0   4      187.45      233.06     22.05 o 
 -11   0   4      117.49      132.94     13.40 o 
 -10   0   4     1285.81     1228.19     22.76 o 
  -9   0   4        0.68        2.44      6.20 o 
  -8   0   4      136.41      152.76      9.14 o 
  -7   0   4        2.60        7.69      5.11 o 
  -6   0   4       19.96       42.69      5.15 o 
  -5   0   4     1264.50     1240.90     17.01 o 
  -4   0   4      398.45      398.75      8.29 o 
  -3   0   4      638.87      719.42     14.33 o 
  -2   0   4      104.53       93.76      6.74 o 
  -1   0   4     4283.01     5568.06    142.04 o 
   0   0   4       68.31       82.00      5.93 o 
   1   0   4     1185.02     1220.35     16.74 o 
   2   0   4     3919.77     4595.12     46.05 o 
   3   0   4       31.03       22.55      4.26 o 
   4   0   4       34.75       51.53      7.41 o 
   5   0   4       74.40       71.11      8.30 o 
   6   0   4     1032.39      924.26     25.47 o 
   7   0   4      272.37      282.56     19.50 o 
   8   0   4      173.44      215.22     17.70 o 
   9   0   4       74.30      143.34     23.49 o 
 -13   1   4       60.14       84.83     12.04 o 
 -12   1   4      128.45      117.22      9.72 o 
 -11   1   4      261.82      237.48      9.48 o 
 -10   1   4     1345.55     1302.56     18.54 o 
  -9   1   4      122.75      135.37      6.71 o 
  -8   1   4      402.39      344.11      7.98 o 
  -7   1   4      813.02      700.75      9.89 o 
  -6   1   4      786.36      786.37      9.65 o 
  -5   1   4      110.23      131.75      4.53 o 
  -4   1   4      378.67      396.01      6.15 o 
  -3   1   4     1747.39     1927.92     23.06 o 
  -2   1   4     2146.03     2373.57     35.61 o 
  -1   1   4     2612.84     2804.71     24.97 o 
   0   1   4      708.17      779.32      9.75 o 
   1   1   4      384.49      474.60      6.36 o 
   2   1   4       99.69      142.45      4.88 o 
   3   1   4      291.14      279.10      6.62 o 
   4   1   4      834.15      801.27     13.50 o 
   5   1   4        1.06       -1.72      5.12 o 
   6   1   4      466.22      440.16     11.59 o 
   7   1   4       38.92       28.27      7.25 o 
   8   1   4       99.38      104.93     10.72 o 
   9   1   4      280.97      331.29     17.68 o 
 -12   2   4       22.99       18.69      9.84 o 
 -11   2   4       19.36       23.43      7.39 o 
 -10   2   4       11.59       10.92      5.76 o 
  -9   2   4      216.15      206.84      7.56 o 
  -8   2   4        6.28       -0.96      3.99 o 
  -7   2   4       63.17       44.93      4.30 o 
  -6   2   4      259.63      193.80      5.59 o 
  -5   2   4     1658.82     1744.49     16.94 o 
  -4   2   4       22.30       17.74      2.59 o 
  -3   2   4     9230.47    10074.73     96.87 o 
  -2   2   4      300.75      297.26      5.80 o 
  -1   2   4     2485.10     2889.67     42.19 o 
   0   2   4     3480.72     4006.66     33.68 o 
   1   2   4      458.44      642.75      9.14 o 
   2   2   4      425.30      437.07      8.77 o 
   3   2   4       63.16       73.43      5.09 o 
   4   2   4       16.04        8.42      5.01 o 
   5   2   4        0.02       -3.65      5.19 o 
   6   2   4       18.22       14.21      6.35 o 
   7   2   4       10.29        9.12      6.61 o 
   8   2   4       70.55      105.25      9.51 o 
   9   2   4        1.09       14.44      9.59 o 
 -12   3   4       12.43       11.06     10.41 o 
 -11   3   4       10.91        3.77      7.75 o 
 -10   3   4        8.56       -2.82      6.12 o 
  -9   3   4       10.83       -1.01      4.71 o 
  -8   3   4      141.76      156.71      6.78 o 
  -7   3   4       18.76       19.23      4.28 o 
  -6   3   4       10.93        3.93      3.19 o 
  -5   3   4     1058.92     1204.89     12.68 o 
  -4   3   4     1310.07     1552.73     15.43 o 
  -3   3   4      214.10      193.65      4.86 o 
  -2   3   4       72.56       87.24      3.42 o 
  -1   3   4       17.86       26.73      2.55 o 
   0   3   4       39.90       66.88      3.31 o 
   1   3   4       90.96      125.88      4.87 o 
   2   3   4      128.14      139.65      5.56 o 
   3   3   4       18.52       13.62      4.47 o 
   4   3   4      571.04      522.30     10.61 o 
   5   3   4       90.58       92.12      7.28 o 
   6   3   4        3.23       -1.75      6.04 o 
   7   3   4        3.11        3.65      6.72 o 
   8   3   4        7.45       15.58      8.21 o 
 -12   4   4        7.68        3.64     10.31 o 
 -11   4   4        0.77       -7.65      7.65 o 
 -10   4   4        3.84       -6.83      6.83 o 
  -9   4   4       54.63       48.34      7.63 o 
  -8   4   4       42.22       31.07      5.44 o 
  -7   4   4       12.43       10.21      4.02 o 
  -6   4   4       12.44       11.31      3.36 o 
  -5   4   4      863.60      906.32     11.97 o 
  -4   4   4     6055.88     6679.94     53.02 o 
  -3   4   4      153.07      149.91      5.98 o 
  -2   4   4       52.40       63.34      4.40 o 
  -1   4   4       88.53      109.52      6.12 o 
   0   4   4     1623.61     1962.56     16.47 o 
   1   4   4        2.10        8.97      3.78 o 
   2   4   4       23.54       35.79      4.41 o 
   3   4   4      265.27      256.04      8.79 o 
   4   4   4      195.03      227.45      8.60 o 
   5   4   4        3.77       -5.36      5.36 o 
   6   4   4        0.00       -5.93      5.93 o 
   7   4   4        5.18        3.86      7.05 o 
   8   4   4        6.90       17.11      9.02 o 
 -12   5   4       42.79       50.84     11.95 o 
 -11   5   4        2.69       -8.21      8.21 o 
 -10   5   4       58.13       39.43      8.48 o 
  -9   5   4      177.82      175.98     10.24 o 
  -8   5   4        0.19       -4.22      5.76 o 
  -7   5   4        1.20       -5.20      5.20 o 
  -6   5   4      600.12      541.24     10.70 o 
  -5   5   4       49.91       49.74      4.58 o 
  -4   5   4       36.10       24.92      3.72 o 
  -3   5   4       67.07       68.62      4.92 o 
  -2   5   4       18.43       21.47      3.90 o 
  -1   5   4        1.45       -2.69      2.69 o 
   0   5   4        0.26        2.41      3.27 o 
   1   5   4       61.92       66.86      4.60 o 
   2   5   4      197.28      192.30      6.58 o 
   3   5   4      227.47      205.26      9.46 o 
   4   5   4       24.60       10.31      5.67 o 
   5   5   4     1575.36     1476.67     19.20 o 
   6   5   4        1.14       -6.07      6.14 o 
   7   5   4      207.38      172.30     11.61 o 
   8   5   4        2.04       -3.40      8.49 o 
 -12   6   4       37.88       69.94     13.38 o 
 -11   6   4       63.30       69.79      9.64 o 
 -10   6   4       37.21       35.36      8.55 o 
  -9   6   4      252.03      228.43     10.75 o 
  -8   6   4        4.62        2.24      6.36 o 
  -7   6   4      260.22      216.80      9.73 o 
  -6   6   4      261.67      225.47      8.51 o 
  -5   6   4       37.47       32.42      5.46 o 
  -4   6   4     1333.50     1316.75     17.55 o 
  -3   6   4      894.09      824.26     12.92 o 
  -2   6   4       15.95       10.36      4.91 o 
  -1   6   4      142.70      175.86      5.81 o 
   0   6   4      542.90      560.46      9.13 o 
   1   6   4       91.82       93.72      5.38 o 
   2   6   4       22.31       21.55      4.95 o 
   3   6   4      778.55      740.94     12.99 o 
   4   6   4       50.44       55.75      6.35 o 
   5   6   4      431.46      399.46     11.13 o 
   6   6   4       21.68        7.65      6.94 o 
   7   6   4      157.88      182.20     14.49 o 
   8   6   4        5.23       22.88     13.70 o 
 -11   7   4        1.32       -3.68      8.58 o 
 -10   7   4       59.84       49.30      9.40 o 
  -9   7   4      437.74      429.73     13.58 o 
  -8   7   4      299.10      303.91     11.43 o 
  -7   7   4       27.09       47.52      7.92 o 
  -6   7   4      405.67      339.29     10.24 o 
  -5   7   4      424.89      397.45     10.65 o 
  -4   7   4      180.04      191.51      9.08 o 
  -3   7   4      364.63      327.92      9.42 o 
  -2   7   4     1141.23     1065.41     15.87 o 
  -1   7   4     1122.43     1032.48     15.95 o 
   0   7   4      379.99      345.15      9.26 o 
   1   7   4       66.98       92.22      7.05 o 
   2   7   4     1059.75     1053.57     14.60 o 
   3   7   4       91.58       88.50      6.63 o 
   4   7   4       43.97       34.61      6.17 o 
   5   7   4      206.11      219.35      9.44 o 
   6   7   4      123.25      170.57     11.41 o 
   7   7   4       36.43       26.36     13.05 o 
 -11   8   4       39.75       49.71     11.64 o 
 -10   8   4      122.17      162.87     13.29 o 
  -9   8   4       86.11       88.83     10.85 o 
  -8   8   4      175.38      175.78     11.78 o 
  -7   8   4        0.77       -4.61      6.85 o 
  -6   8   4       21.53       16.58      7.30 o 
  -5   8   4      606.87      545.63     13.08 o 
  -4   8   4      179.11      184.18      9.33 o 
  -3   8   4       60.18       55.62      7.46 o 
  -2   8   4      272.66      256.42      9.52 o 
  -1   8   4       19.92       14.13      7.56 o 
   0   8   4       20.19        4.49      7.87 o 
   1   8   4     1265.79     1172.06     19.92 o 
   2   8   4      163.90      171.08     10.31 o 
   3   8   4      143.37      138.19     10.72 o 
   4   8   4       50.94       48.43     12.50 o 
   5   8   4      227.01      239.82     13.08 o 
   6   8   4       64.83       84.61     15.80 o 
   7   8   4       73.98      108.69     20.45 o 
 -10   9   4        8.33        3.78     10.30 o 
  -9   9   4      129.47      138.50     12.35 o 
  -8   9   4       98.88      108.94     11.13 o 
  -7   9   4       51.92       40.63     10.81 o 
  -6   9   4      298.83      260.09     14.80 o 
  -5   9   4       97.27       68.37      9.32 o 
  -4   9   4       68.82       56.65      8.91 o 
  -3   9   4      206.69      207.28     11.79 o 
  -2   9   4       20.85       19.79      8.29 o 
  -1   9   4      358.93      326.14     11.96 o 
   0   9   4       72.01       79.30      9.85 o 
   1   9   4      403.15      402.46     13.52 o 
   2   9   4      101.12      103.45     11.27 o 
   3   9   4      292.08      278.90     13.48 o 
   4   9   4       45.47       44.49     13.12 o 
   5   9   4      105.55      143.48     17.57 o 
   6   9   4        0.38       -2.39     12.51 o 
  -9  10   4       23.04       23.63     16.14 o 
  -8  10   4       15.27       39.57     12.22 o 
  -7  10   4      293.65      283.59     16.90 o 
  -6  10   4        0.96        4.34     10.26 o 
  -5  10   4        2.02       -8.03      8.03 o 
  -4  10   4      441.08      444.61     14.87 o 
  -3  10   4        0.17        0.43      9.91 o 
  -2  10   4        1.43        2.09      8.34 o 
  -1  10   4      388.03      380.12     14.09 o 
   0  10   4      668.39      608.08     20.62 o 
   1  10   4       60.64       62.65     13.82 o 
   2  10   4        0.83      -10.55     10.55 o 
   3  10   4       43.64       10.93     20.18 o 
   4  10   4       27.75        4.66     17.74 o 
   5  10   4       28.53        7.23     19.59 o 
  -8  11   4       29.92       49.72     20.33 o 
  -7  11   4        0.29       17.37     11.83 o 
  -6  11   4        4.75       14.57     11.52 o 
  -5  11   4       13.17       16.47     12.60 o 
  -4  11   4        1.38       -6.68     12.64 o 
  -3  11   4        0.58        7.39      8.70 o 
  -2  11   4       12.22        9.95     11.77 o 
  -1  11   4       11.01        1.98     18.86 o 
   0  11   4      102.96      116.65     17.81 o 
   1  11   4       11.34       10.95     15.53 o 
   2  11   4       14.85      -10.37     17.30 o 
   3  11   4       27.38        0.46     18.95 o 
   4  11   4       13.22      -22.33     27.83 o 
  -7  12   4       10.11       53.14     15.20 o 
  -6  12   4        0.10       17.37     17.96 o 
  -5  12   4        3.22       -5.58     18.31 o 
  -4  12   4       89.84      102.80     19.88 o 
  -3  12   4      109.13      125.48     20.18 o 
  -2  12   4        0.66      -14.96     14.96 o 
  -1  12   4       61.98       50.15     21.42 o 
   0  12   4       21.06       -2.69     22.74 o 
   1  12   4        5.42      -12.19     31.24 o 
   2  12   4       25.12       23.15     24.66 o 
   3  12   4        0.28        6.78     24.70 o 
  -5  13   4        0.06      -10.54     18.37 o 
  -4  13   4       53.54       40.61     23.22 o 
  -3  13   4       34.23       25.22     18.55 o 
  -2  13   4       19.17        6.55     25.77 o 
  -1  13   4       28.73       20.65     21.98 o 
   0  13   4        1.04      -18.73     30.61 o 
   1  13   4        4.38      -13.83     30.70 o 
   2  13   4        7.56      -22.72     33.63 o 
 -13   1   5       15.48       22.80      8.50 o 
 -12   1   5      341.82      341.37     11.18 o 
 -11   1   5      200.87      212.54      9.41 o 
 -10   1   5      124.50      136.76      7.49 o 
  -9   1   5      966.62      877.06     12.46 o 
  -8   1   5      414.07      377.03      8.11 o 
  -7   1   5      384.78      365.83      7.29 o 
  -6   1   5      647.11      630.53      8.52 o 
  -5   1   5       81.19       79.37      3.80 o 
  -4   1   5      282.76      294.95      5.28 o 
  -3   1   5      937.91      979.57     14.20 o 
  -2   1   5       84.17       92.52      4.02 o 
  -1   1   5       52.01       47.08      3.56 o 
   0   1   5      160.28      170.46      5.42 o 
   1   1   5      327.41      338.39      6.17 o 
   2   1   5      532.01      522.21      8.57 o 
   3   1   5        1.39       -4.10      4.34 o 
   4   1   5       12.83       10.80      5.47 o 
   5   1   5      584.90      488.15     11.82 o 
   6   1   5       14.58       17.08      6.54 o 
   7   1   5        6.12        6.12      7.97 o 
   8   1   5       36.42       40.35     11.44 o 
 -13   2   5        9.47        8.36     11.16 o 
 -12   2   5      149.81      157.91     10.34 o 
 -11   2   5       31.71       19.40      6.06 o 
 -10   2   5       26.06       25.71      5.68 o 
  -9   2   5      295.02      266.96      7.95 o 
  -8   2   5      110.52       84.59      5.40 o 
  -7   2   5      248.88      205.86      6.30 o 
  -6   2   5      933.26      948.67     11.76 o 
  -5   2   5       40.56       55.35      3.62 o 
  -4   2   5        7.90       10.49      2.54 o 
  -3   2   5      222.76      186.14      5.23 o 
  -2   2   5     4987.95     6015.79     70.89 o 
  -1   2   5      206.85      199.29      4.81 o 
   0   2   5     1189.66     1313.00     14.89 o 
   1   2   5      116.76      181.76      5.89 o 
   2   2   5       34.74       24.58      4.35 o 
   3   2   5       18.75       13.25      4.51 o 
   4   2   5      192.40      182.14      8.30 o 
   5   2   5      204.57      215.32      9.57 o 
   6   2   5       56.56       66.69      7.94 o 
   7   2   5        0.30       -1.50      7.12 o 
   8   2   5      126.30      124.73     10.72 o 
 -13   3   5        0.00        4.37     10.61 o 
 -12   3   5       86.97       90.08     10.48 o 
 -11   3   5       92.47      100.39      9.71 o 
 -10   3   5      236.73      210.96      8.61 o 
  -9   3   5      161.32      171.02      7.30 o 
  -8   3   5      257.08      254.78      7.83 o 
  -7   3   5      159.92      145.04      6.92 o 
  -6   3   5      878.68      781.39     10.20 o 
  -5   3   5     1045.24     1003.22     11.15 o 
  -4   3   5      392.94      388.05      6.88 o 
  -3   3   5     1100.41     1149.50     12.85 o 
  -2   3   5        4.84        9.37      3.05 o 
  -1   3   5      188.97      202.67      4.91 o 
   0   3   5       11.70       27.77      3.64 o 
   1   3   5      993.09     1057.83     12.53 o 
   2   3   5      182.89      196.09      7.20 o 
   3   3   5     1092.96     1138.60     19.45 o 
   4   3   5       79.69       88.97      7.12 o 
   5   3   5      175.89      166.30      9.27 o 
   6   3   5      298.67      267.53     10.71 o 
   7   3   5       56.20       83.72      9.10 o 
   8   3   5       29.33       51.85     10.93 o 
 -12   4   5       22.47       21.06      9.29 o 
 -11   4   5       75.61       85.96      9.73 o 
 -10   4   5       64.24       61.42      8.48 o 
  -9   4   5        7.19        2.29      5.05 o 
  -8   4   5      349.64      323.77      9.15 o 
  -7   4   5      506.23      476.43      8.74 o 
  -6   4   5     1046.59     1028.53     12.24 o 
  -5   4   5     2459.87     2640.36     24.39 o 
  -4   4   5     3813.33     4004.32     40.60 o 
  -3   4   5      159.85      157.08      5.22 o 
  -2   4   5      184.39      176.88      4.73 o 
  -1   4   5      201.24      286.86      9.00 o 
   0   4   5     2140.92     2294.09     20.77 o 
   1   4   5       54.08       41.16      4.63 o 
   2   4   5      103.48      108.17      6.46 o 
   3   4   5     3106.78     3000.70     30.19 o 
   4   4   5      206.28      201.67      8.78 o 
   5   4   5       24.88       26.21      6.73 o 
   6   4   5       68.90       88.64      8.81 o 
   7   4   5        4.62        0.57      7.80 o 
   8   4   5        0.52       -4.78      8.86 o 
 -12   5   5       36.36       36.43      8.58 o 
 -11   5   5      289.01      282.58     11.72 o 
 -10   5   5      282.23      265.12     10.96 o 
  -9   5   5       10.43       -1.46      6.18 o 
  -8   5   5       82.19       86.54      6.40 o 
  -7   5   5       17.41        3.97      4.65 o 
  -6   5   5       21.27        4.34      3.85 o 
  -5   5   5      376.23      322.83      7.48 o 
  -4   5   5      945.05      870.57     13.14 o 
  -3   5   5     1329.31     1221.43     15.70 o 
  -2   5   5      218.64      206.54      5.17 o 
  -1   5   5      285.94      295.27      6.02 o 
   0   5   5      772.30      784.47     10.16 o 
   1   5   5      357.06      335.92      7.66 o 
   2   5   5      178.10      191.23      7.60 o 
   3   5   5      193.84      212.64      8.75 o 
   4   5   5       55.82       58.08      7.56 o 
   5   5   5        3.50       -2.43      6.33 o 
   6   5   5       65.65       79.74      9.20 o 
   7   5   5        1.63       -5.00      8.67 o 
 -12   6   5       66.12       74.70      9.93 o 
 -11   6   5        0.73        0.88      7.57 o 
 -10   6   5        0.00       -1.88      7.24 o 
  -9   6   5      462.89      451.09     13.21 o 
  -8   6   5       10.62        9.49      6.45 o 
  -7   6   5      390.87      365.41     10.02 o 
  -6   6   5      156.09      171.60      8.20 o 
  -5   6   5      253.21      247.88      8.94 o 
  -4   6   5       36.87       23.59      5.78 o 
  -3   6   5      189.54      196.37      9.10 o 
  -2   6   5      319.50      285.77      8.64 o 
  -1   6   5      406.07      374.41      7.91 o 
   0   6   5       28.87       23.66      4.86 o 
   1   6   5       77.99       73.25      5.55 o 
   2   6   5        7.82        0.51      4.91 o 
   3   6   5        8.54        4.74      4.72 o 
   4   6   5       34.44       30.53      6.10 o 
   5   6   5      567.47      560.27     12.44 o 
   6   6   5        3.79       -0.42      7.67 o 
   7   6   5        1.79       -4.46      9.81 o 
 -11   7   5        0.71        0.34      8.68 o 
 -10   7   5        5.01       10.93      8.11 o 
  -9   7   5      108.45      123.46     10.59 o 
  -8   7   5       94.36       85.62      9.39 o 
  -7   7   5       92.03       69.50      7.16 o 
  -6   7   5        1.63       -5.27      5.27 o 
  -5   7   5        8.03       -0.75      5.87 o 
  -4   7   5       90.64       89.90      7.77 o 
  -3   7   5       25.17       27.44      6.17 o 
  -2   7   5       15.18       -1.00      5.77 o 
  -1   7   5       32.86       52.41      7.01 o 
   0   7   5        0.21       -4.19      5.31 o 
   1   7   5      147.50      160.94      8.40 o 
   2   7   5       34.19       20.16      5.97 o 
   3   7   5       30.78       18.13      5.96 o 
   4   7   5       39.20       46.73      9.41 o 
   5   7   5       20.49       14.26      8.47 o 
   6   7   5       71.61       83.76     12.52 o 
   7   7   5        8.74        7.43     13.03 o 
 -11   8   5       23.85       23.29      9.83 o 
 -10   8   5        0.02       -7.85      9.09 o 
  -9   8   5        3.78       -4.14      8.35 o 
  -8   8   5        1.08       -7.39      7.39 o 
  -7   8   5       71.03       57.14      7.45 o 
  -6   8   5      106.02      102.64      8.23 o 
  -5   8   5        0.18       -5.73      5.73 o 
  -4   8   5        0.02       -5.92      6.04 o 
  -3   8   5     1318.33     1294.20     20.15 o 
  -2   8   5      796.61      729.06     13.99 o 
  -1   8   5        0.44       -6.11      6.11 o 
   0   8   5        2.81       26.82      8.50 o 
   1   8   5      861.78      778.20     16.45 o 
   2   8   5      102.47      131.71     12.71 o 
   3   8   5        8.76       -3.54      7.68 o 
   4   8   5       36.80       17.60     10.05 o 
   5   8   5       86.69      111.78     18.94 o 
   6   8   5        9.57        9.76     17.92 o 
 -10   9   5        0.86       11.55      9.80 o 
  -9   9   5      293.89      324.21     14.73 o 
  -8   9   5      192.68      199.11     12.65 o 
  -7   9   5        1.30       -2.72      7.91 o 
  -6   9   5      104.19       78.66      9.78 o 
  -5   9   5       38.88       49.76      9.00 o 
  -4   9   5       15.68        4.12      8.07 o 
  -3   9   5       20.48       18.60      8.23 o 
  -2   9   5      340.72      312.46     12.69 o 
  -1   9   5       33.64       18.68      8.94 o 
   0   9   5      521.21      476.47     17.31 o 
   1   9   5       85.13       94.52     14.03 o 
   2   9   5      428.00      384.70     20.02 o 
   3   9   5       37.52       37.33     11.57 o 
   4   9   5       15.34        9.84     12.78 o 
   5   9   5      105.90       86.05     15.59 o 
 -10  10   5       16.15       60.20     18.75 o 
  -9  10   5       31.33       40.31     13.85 o 
  -8  10   5        2.71       12.58     12.01 o 
  -7  10   5      200.80      255.93     16.72 o 
  -6  10   5      152.22      178.64     12.01 o 
  -5  10   5       37.15       39.82      9.51 o 
  -4  10   5       80.97       65.12     11.21 o 
  -3  10   5      371.54      376.42     15.89 o 
  -2  10   5      258.42      264.19     14.66 o 
  -1  10   5      967.80      905.73     32.80 o 
   0  10   5       31.55       43.20     11.09 o 
   1  10   5        7.30      -11.81     11.81 o 
   2  10   5      197.39      203.00     19.21 o 
   3  10   5        5.21      -20.43     20.43 o 
   4  10   5       54.27       45.14     25.34 o 
   5  10   5       60.60       73.91     23.04 o 
  -9  11   5      112.60      229.60     28.34 o 
  -8  11   5       24.85       21.33     22.15 o 
  -7  11   5       22.36       45.59     13.62 o 
  -6  11   5       60.56       81.19     15.00 o 
  -5  11   5      280.18      265.88     14.75 o 
  -4  11   5      109.49      118.33     12.88 o 
  -3  11   5      343.93      329.30     15.47 o 
  -2  11   5        1.42      -10.87     10.87 o 
  -1  11   5       14.54       14.25     14.29 o 
   0  11   5       72.01       61.65     16.43 o 
   1  11   5      167.17      199.56     18.60 o 
   2  11   5       48.41       50.91     24.54 o 
   3  11   5       94.08       89.66     25.83 o 
   4  11   5       37.67       10.55     19.03 o 
  -7  12   5       69.43       99.68     23.78 o 
  -6  12   5       94.81       96.36     16.05 o 
  -5  12   5       30.24       54.95     19.88 o 
  -4  12   5        4.36        0.59     15.80 o 
  -3  12   5       17.10        3.54     12.93 o 
  -2  12   5       18.82       16.71     20.31 o 
  -1  12   5       96.48       81.34     17.63 o 
   0  12   5       37.06       35.07     21.23 o 
   1  12   5        0.02      -28.93     28.93 o 
   2  12   5       44.04       29.92     24.29 o 
  -6  13   5        9.23       -1.05     28.12 o 
  -5  13   5       24.06       39.50     18.46 o 
  -4  13   5      201.65      214.42     24.32 o 
  -3  13   5       11.52       -5.25     22.04 o 
  -2  13   5       23.31       36.24     21.82 o 
  -1  13   5       11.83        7.25     20.74 o 
   0  13   5       88.06      100.56     39.28 o 
   1  13   5       17.55       38.00     35.25 o 
 -13   0   6       54.15       36.09     10.62 o 
 -12   0   6      103.72       84.28     11.32 o 
 -11   0   6      324.64      337.52     14.35 o 
 -10   0   6     1248.18     1106.64     22.53 o 
  -9   0   6     1077.76      967.01     18.44 o 
  -8   0   6     1114.66     1096.85     18.77 o 
  -7   0   6     1860.62     1869.92     24.94 o 
  -6   0   6       20.68       55.58      5.47 o 
  -5   0   6      107.49      102.19      5.76 o 
  -4   0   6      884.69      948.20     12.41 o 
  -3   0   6      242.87      298.66      8.59 o 
  -2   0   6      848.44      786.52     15.01 o 
  -1   0   6      647.12      695.65     16.21 o 
   0   0   6     1312.34     1570.30     22.98 o 
   1   0   6     1837.92     1819.61     22.33 o 
   2   0   6       93.01       88.72      6.53 o 
   3   0   6       58.15       64.89      8.21 o 
   4   0   6       29.87       20.58      7.33 o 
   5   0   6        7.57        9.01     10.28 o 
   6   0   6      157.53      147.99     15.26 o 
   7   0   6       74.20      109.60     15.47 o 
 -13   1   6       68.52       85.90      9.59 o 
 -12   1   6       62.48       51.75      7.36 o 
 -11   1   6      952.54      860.61     15.88 o 
 -10   1   6       47.89       55.85      6.67 o 
  -9   1   6      120.20      129.42      6.68 o 
  -8   1   6      514.15      493.40      9.03 o 
  -7   1   6        0.76        3.86      4.57 o 
  -6   1   6     2157.34     2132.94     20.71 o 
  -5   1   6      137.20      131.14      4.27 o 
  -4   1   6       82.24      105.03      3.77 o 
  -3   1   6      507.63      512.87      7.73 o 
  -2   1   6     1376.24     1550.85     22.15 o 
  -1   1   6      414.55      444.97      7.67 o 
   0   1   6      989.10     1004.71     12.25 o 
   1   1   6      437.55      417.93      7.28 o 
   2   1   6       76.79       99.67      6.19 o 
   3   1   6      182.14      190.74      8.02 o 
   4   1   6      425.36      366.03     10.42 o 
   5   1   6       48.31       62.39      7.51 o 
   6   1   6       27.50       50.48      7.61 o 
   7   1   6        5.35       11.66     10.26 o 
 -13   2   6        6.48        4.15      7.62 o 
 -12   2   6      172.63      176.16     10.03 o 
 -11   2   6        0.36       -0.22      5.38 o 
 -10   2   6       14.13        5.77      5.04 o 
  -9   2   6        6.07        9.19      4.48 o 
  -8   2   6       47.24       56.14      5.21 o 
  -7   2   6        7.42        5.17      3.80 o 
  -6   2   6       15.11       22.17      3.42 o 
  -5   2   6     1686.31     1692.87     15.83 o 
  -4   2   6     1760.60     1762.88     15.80 o 
  -3   2   6       32.38       69.41      4.50 o 
  -2   2   6     3361.94     4029.34     58.77 o 
  -1   2   6       91.37      133.32      5.22 o 
   0   2   6     1138.43     1315.79     13.60 o 
   1   2   6      309.65      299.36      8.26 o 
   2   2   6       12.40       18.42      5.18 o 
   3   2   6      563.94      513.72     11.78 o 
   4   2   6       15.15       24.35      6.07 o 
   5   2   6       25.39       18.77      6.82 o 
   6   2   6       49.19       53.90      8.10 o 
   7   2   6       46.27       50.56      8.76 o 
 -13   3   6      195.81      199.71     13.58 o 
 -12   3   6        6.53        1.82      8.10 o 
 -11   3   6      143.34      154.35      8.77 o 
 -10   3   6       90.42       90.47      7.21 o 
  -9   3   6      141.25      143.16      6.83 o 
  -8   3   6       29.92       24.93      4.94 o 
  -7   3   6      456.54      458.94      8.41 o 
  -6   3   6       23.59       26.30      3.66 o 
  -5   3   6      158.52      184.50      5.21 o 
  -4   3   6      390.20      388.41      6.65 o 
  -3   3   6       29.76       47.32      3.83 o 
  -2   3   6        5.37        0.53      2.87 o 
  -1   3   6        0.11       -0.25      2.73 o 
   0   3   6      284.16      295.78      7.23 o 
   1   3   6        5.50        0.85      4.02 o 
   2   3   6     1688.33     1635.51     19.27 o 
   3   3   6      617.48      520.34     11.85 o 
   4   3   6      153.57      150.58      9.25 o 
   5   3   6       61.11       61.18      7.99 o 
   6   3   6       45.11       52.18      8.87 o 
   7   3   6        0.43        7.77      7.98 o 
 -13   4   6        5.81       18.57      9.55 o 
 -12   4   6        5.02       -3.42      8.23 o 
 -11   4   6        6.72        8.31      6.51 o 
 -10   4   6       21.91       12.65      5.89 o 
  -9   4   6        0.05       -4.46      4.46 o 
  -8   4   6        7.78       -2.62      4.54 o 
  -7   4   6        0.06       -3.87      3.87 o 
  -6   4   6      233.48      243.46      7.12 o 
  -5   4   6     1324.13     1376.50     15.17 o 
  -4   4   6      237.69      299.64      6.90 o 
  -3   4   6      182.73      189.79      5.58 o 
  -2   4   6      539.56      530.13      8.55 o 
  -1   4   6      266.72      287.53      6.56 o 
   0   4   6        0.35       -3.21      3.21 o 
   1   4   6       43.95       37.99      5.27 o 
   2   4   6      503.16      465.62     10.71 o 
   3   4   6      634.64      607.17     12.93 o 
   4   4   6       44.26       41.99      6.67 o 
   5   4   6       10.62        3.40      6.43 o 
   6   4   6        4.66       -1.56      7.36 o 
   7   4   6        0.14       -1.02      9.82 o 
 -13   5   6        6.58        2.77     12.37 o 
 -12   5   6      243.31      251.34     12.64 o 
 -11   5   6       71.43       75.08      9.01 o 
 -10   5   6      170.54      186.66     10.72 o 
  -9   5   6        1.52       -4.69      4.69 o 
  -8   5   6      583.58      492.36     10.31 o 
  -7   5   6      899.79      835.74     12.83 o 
  -6   5   6      291.85      301.51      8.17 o 
  -5   5   6        2.85        1.80      3.58 o 
  -4   5   6      140.54      154.86      6.12 o 
  -3   5   6        0.01       -3.52      3.52 o 
  -2   5   6      107.44      104.70      4.69 o 
  -1   5   6      254.56      249.65      7.96 o 
   0   5   6      126.51      143.13      6.02 o 
   1   5   6        5.11        6.74      4.63 o 
   2   5   6      164.74      171.38      8.13 o 
   3   5   6      397.46      354.44     10.80 o 
   4   5   6        1.36        0.66      6.63 o 
   5   5   6        0.50       -6.05      6.73 o 
   6   5   6       73.20       87.24     11.60 o 
   7   5   6      161.20      147.80     15.80 o 
 -12   6   6       41.79       59.88      9.61 o 
 -11   6   6       28.53       23.85      8.39 o 
 -10   6   6       12.20        9.50      7.40 o 
  -9   6   6      117.05      116.52      8.08 o 
  -8   6   6      202.83      185.57      8.69 o 
  -7   6   6      279.05      304.64     10.33 o 
  -6   6   6     1727.19     1637.61     21.67 o 
  -5   6   6      957.58      859.22     15.44 o 
  -4   6   6        9.90       -5.53      5.53 o 
  -3   6   6      628.07      571.38     11.47 o 
  -2   6   6      248.28      216.18      7.28 o 
  -1   6   6       28.23       39.05      5.93 o 
   0   6   6      140.23      156.28      7.37 o 
   1   6   6      248.25      236.74      8.32 o 
   2   6   6      159.56      152.79      9.22 o 
   3   6   6      150.55      167.00      9.64 o 
   4   6   6      180.75      209.88     11.61 o 
   5   6   6       12.51       -5.57      7.52 o 
   6   6   6       56.50       54.01      9.66 o 
 -12   7   6      109.68      120.62     10.91 o 
 -11   7   6       10.86        3.51      8.31 o 
 -10   7   6       37.41       30.47      8.87 o 
  -9   7   6       15.06        4.02      7.70 o 
  -8   7   6      535.62      445.24     12.11 o 
  -7   7   6       15.03       14.75      6.08 o 
  -6   7   6      232.80      231.99     10.31 o 
  -5   7   6      330.00      309.15     10.76 o 
  -4   7   6      245.07      229.67     10.16 o 
  -3   7   6      460.14      447.48     11.23 o 
  -2   7   6     1045.09     1000.98     17.46 o 
  -1   7   6      600.42      559.19     14.49 o 
   0   7   6      367.02      315.31     11.15 o 
   1   7   6       71.99       70.84      9.12 o 
   2   7   6        6.94       -5.06      6.77 o 
   3   7   6      416.64      372.67     13.42 o 
   4   7   6       57.89       63.69      9.32 o 
   5   7   6        0.68       -7.87      7.87 o 
   6   7   6      186.43      231.25     15.21 o 
 -11   8   6      183.26      198.06     13.52 o 
 -10   8   6      151.57      177.13     12.86 o 
  -9   8   6      234.75      263.26     13.29 o 
  -8   8   6      179.15      192.12      9.81 o 
  -7   8   6       58.28       45.16      7.74 o 
  -6   8   6      183.45      186.50      9.69 o 
  -5   8   6      102.59      105.77      8.43 o 
  -4   8   6        1.65       -6.67      6.67 o 
  -3   8   6     1211.62     1102.19     20.27 o 
  -2   8   6       55.37       55.81      7.94 o 
  -1   8   6       11.22       12.81      7.54 o 
   0   8   6       20.23       25.34      9.46 o 
   1   8   6      717.37      673.86     22.16 o 
   2   8   6      181.90      182.20     11.88 o 
   3   8   6       56.52       57.64      9.85 o 
   4   8   6       34.46       32.08     10.46 o 
   5   8   6       35.35       30.81     15.04 o 
 -11   9   6       16.18       42.02     22.06 o 
 -10   9   6        2.94       12.83      9.03 o 
  -9   9   6       12.16       12.99      9.10 o 
  -8   9   6       67.18       93.20     11.09 o 
  -7   9   6      267.94      279.91     11.68 o 
  -6   9   6      112.67      106.31     12.95 o 
  -5   9   6      114.07      113.92     11.83 o 
  -4   9   6      106.37      116.09     11.75 o 
  -3   9   6      516.53      462.52     16.33 o 
  -2   9   6       23.27        2.85      9.56 o 
  -1   9   6      207.53      218.67     12.76 o 
   0   9   6       98.53       88.41     12.56 o 
   1   9   6      425.00      425.32     23.66 o 
   2   9   6       42.95       65.74     16.93 o 
   3   9   6       24.81       21.47     21.70 o 
   4   9   6      295.06      284.78     23.79 o 
   5   9   6        3.02       11.53     15.07 o 
 -10  10   6       18.88       70.46     14.76 o 
  -9  10   6        6.74       24.12     13.18 o 
  -8  10   6        4.26        9.74     23.74 o 
  -7  10   6       18.95       19.85     11.55 o 
  -6  10   6        0.01       -9.49      9.49 o 
  -5  10   6        0.52      -10.89     11.87 o 
  -4  10   6      548.32      504.81     17.47 o 
  -3  10   6      127.64      100.09     12.53 o 
  -2  10   6        1.89       -9.56      9.56 o 
  -1  10   6      294.69      300.00     19.98 o 
   0  10   6       22.30       10.04     11.06 o 
   1  10   6        1.67        1.06     14.62 o 
   2  10   6      195.54      228.19     23.72 o 
   3  10   6        2.36      -11.48     39.74 o 
   4  10   6       48.98       66.18     28.37 o 
  -9  11   6      253.74      316.19     22.24 o 
  -8  11   6       20.17       29.80     16.02 o 
  -7  11   6       11.44       31.15     10.46 o 
  -6  11   6        0.20       10.95     13.29 o 
  -5  11   6       22.60       43.45     11.39 o 
  -4  11   6       17.74       24.75     10.69 o 
  -3  11   6       42.69       56.56     11.67 o 
  -2  11   6       22.44       35.94     11.55 o 
  -1  11   6       71.86       69.74     25.26 o 
   0  11   6        6.46        4.95     14.63 o 
   1  11   6       43.62       29.49     17.66 o 
   2  11   6        7.25        6.42     32.26 o 
   3  11   6        9.69        7.28     21.76 o 
  -7  12   6        4.07       18.30     16.55 o 
  -6  12   6       14.54       33.55     26.25 o 
  -5  12   6       12.61       32.85     17.36 o 
  -4  12   6       77.09       73.76     15.02 o 
  -3  12   6       12.53       -0.07     12.36 o 
  -2  12   6       49.50       23.72     15.63 o 
  -1  12   6        1.81      -15.02     15.02 o 
   0  12   6       81.83       98.46     19.37 o 
   1  12   6       10.84       28.10     32.94 o 
   2  12   6       12.95       17.81     31.59 o 
  -5  13   6       63.04      117.13     36.00 o 
  -4  13   6        1.54      -14.35     23.83 o 
  -3  13   6        0.22        5.02     20.37 o 
  -2  13   6        4.50       22.40     21.22 o 
  -1  13   6       35.73       29.75     23.35 o 
   0  13   6       58.68       57.23     35.38 o 
 -14   1   7       21.09       24.89      9.45 o 
 -13   1   7       51.12       41.28      8.13 o 
 -12   1   7      423.14      399.20     11.00 o 
 -11   1   7        6.29       -3.29      5.54 o 
 -10   1   7      277.70      248.49      8.24 o 
  -9   1   7        4.15       -4.20      4.20 o 
  -8   1   7      216.94      189.02      6.57 o 
  -7   1   7      183.41      185.33      5.86 o 
  -6   1   7        0.72       -1.51      2.66 o 
  -5   1   7       61.33       67.96      3.70 o 
  -4   1   7       50.01       69.71      4.57 o 
  -3   1   7      101.49      114.21      4.97 o 
  -2   1   7     1448.45     1628.66     23.59 o 
  -1   1   7       45.96       66.91      5.40 o 
   0   1   7       38.59       27.34      4.10 o 
   1   1   7     1001.00     1017.54     13.15 o 
   2   1   7        4.40        2.40      4.96 o 
   3   1   7       85.70       86.42      7.41 o 
   4   1   7        0.01        1.52      5.88 o 
   5   1   7        0.50       -2.77      6.33 o 
   6   1   7       24.06       31.04      9.06 o 
   7   1   7      334.12      368.17     18.38 o 
 -13   2   7       54.02       55.25      8.46 o 
 -12   2   7      214.93      226.05     10.70 o 
 -11   2   7       34.92       23.21      5.88 o 
 -10   2   7        0.64       -4.56      4.56 o 
  -9   2   7       64.55       59.97      5.68 o 
  -8   2   7       21.94       10.14      4.33 o 
  -7   2   7      248.23      218.08      6.43 o 
  -6   2   7      395.18      374.74      7.13 o 
  -5   2   7      263.04      253.12      5.42 o 
  -4   2   7        3.43       -0.98      3.62 o 
  -3   2   7      112.50      106.21      5.29 o 
  -2   2   7     2271.52     2671.52     26.76 o 
  -1   2   7      573.81      494.18      9.14 o 
   0   2   7      922.71      883.97     11.80 o 
   1   2   7      219.12      242.10      8.44 o 
   2   2   7      213.13      233.92      9.13 o 
   3   2   7       44.38       39.67      6.33 o 
   4   2   7      303.07      255.64     10.66 o 
   5   2   7       79.73       82.66      9.70 o 
   6   2   7      106.98      113.40     10.33 o 
   7   2   7       24.02       50.16     13.04 o 
 -13   3   7      220.48      204.47     11.22 o 
 -12   3   7        7.47        3.83      6.56 o 
 -11   3   7       97.65      102.83      8.00 o 
 -10   3   7      296.50      246.05      8.69 o 
  -9   3   7      152.72      162.07      8.04 o 
  -8   3   7      235.84      219.53      7.10 o 
  -7   3   7       97.72      125.97      5.60 o 
  -6   3   7      126.90      128.40      5.30 o 
  -5   3   7     1298.30     1295.20     14.90 o 
  -4   3   7     1597.18     1655.81     21.71 o 
  -3   3   7      788.61      822.61     12.46 o 
  -2   3   7        0.43        3.48      2.77 o 
  -1   3   7        0.08       -3.34      3.34 o 
   0   3   7      168.68      187.87      7.25 o 
   1   3   7      299.10      265.59      9.08 o 
   2   3   7      112.20      111.32      7.74 o 
   3   3   7      219.97      258.95      9.41 o 
   4   3   7      264.73      249.02      9.88 o 
   5   3   7       15.61       21.52      7.40 o 
   6   3   7       37.72       32.53      9.93 o 
   7   3   7      176.73      183.90     26.49 o 
 -13   4   7       59.59       68.47     11.10 o 
 -12   4   7      149.80      155.16      9.74 o 
 -11   4   7      168.53      184.51      8.64 o 
 -10   4   7      198.79      208.66      8.51 o 
  -9   4   7      127.28      118.81      6.91 o 
  -8   4   7      598.84      510.88     10.37 o 
  -7   4   7      311.44      266.87      7.80 o 
  -6   4   7       25.51       22.69      4.32 o 
  -5   4   7     1172.32     1161.05     14.37 o 
  -4   4   7      921.71      856.94     15.83 o 
  -3   4   7       34.67       29.43      3.92 o 
  -2   4   7     1752.34     1799.47     19.19 o 
  -1   4   7      184.48      175.42      7.06 o 
   0   4   7      159.10      176.21      7.24 o 
   1   4   7       29.04       18.57      6.59 o 
   2   4   7       12.31       17.69      6.70 o 
   3   4   7      901.15      825.71     16.69 o 
   4   4   7       69.34       53.41      8.25 o 
   5   4   7      175.92      216.10     12.06 o 
   6   4   7        5.91       39.91     11.76 o 
 -13   5   7        5.48        6.82      9.25 o 
 -12   5   7       15.76       12.81      7.96 o 
 -11   5   7      126.08      141.97      8.79 o 
 -10   5   7      494.81      424.97     10.60 o 
  -9   5   7        0.45       -4.63      4.63 o 
  -8   5   7       46.33       40.31      5.67 o 
  -7   5   7       15.51        9.50      4.90 o 
  -6   5   7       98.86      118.64      6.92 o 
  -5   5   7      620.00      537.05     10.40 o 
  -4   5   7      369.99      318.46      7.63 o 
  -3   5   7      436.62      384.01      9.39 o 
  -2   5   7      816.81      768.88     11.46 o 
  -1   5   7       53.55       79.34      5.70 o 
   0   5   7      262.22      265.01      9.14 o 
   1   5   7      224.97      248.44     10.19 o 
   2   5   7      271.77      258.94     10.59 o 
   3   5   7      214.71      222.78     11.13 o 
   4   5   7       29.42       31.00      8.04 o 
   5   5   7        4.22       -1.49      7.81 o 
   6   5   7       74.75       79.24     11.75 o 
 -12   6   7        8.70        9.21     10.01 o 
 -11   6   7        0.09        0.13      7.71 o 
 -10   6   7        8.60       -6.04      6.04 o 
  -9   6   7       16.51        7.28      6.33 o 
  -8   6   7        0.06       -5.54      5.54 o 
  -7   6   7     2142.87     1999.81     25.28 o 
  -6   6   7      293.15      292.23     10.62 o 
  -5   6   7      915.92      829.52     15.54 o 
  -4   6   7     1326.94     1212.86     20.71 o 
  -3   6   7       99.17      103.30      9.43 o 
  -2   6   7      207.78      175.88      8.24 o 
  -1   6   7       13.23        6.32      5.20 o 
   0   6   7      147.95      139.58      8.05 o 
   1   6   7      179.76      179.69      9.61 o 
   2   6   7        9.58       -1.60      6.56 o 
   3   6   7        9.28       -0.81      7.22 o 
   4   6   7      181.22      207.27     12.08 o 
   5   6   7       11.82       11.20      8.39 o 
   6   6   7        7.33       -1.70      9.44 o 
 -12   7   7       66.11       78.13     13.80 o 
 -11   7   7       34.49       22.46      9.31 o 
 -10   7   7       39.35       46.21      9.56 o 
  -9   7   7       88.12      109.91      8.83 o 
  -8   7   7      224.08      190.23      9.78 o 
  -7   7   7       13.32        8.51      6.39 o 
  -6   7   7       32.22       24.98      9.96 o 
  -5   7   7      113.89      111.73     14.61 o 
  -4   7   7      383.96      378.16     13.00 o 
  -3   7   7        4.87       -1.25      7.44 o 
  -2   7   7       37.96       38.26      7.83 o 
  -1   7   7        3.13       16.48      7.76 o 
   0   7   7       24.34       15.38      7.27 o 
   1   7   7       37.46       31.88      8.11 o 
   2   7   7       11.96        5.77      7.80 o 
   3   7   7       39.79       20.77      8.78 o 
   4   7   7       45.04       28.31      9.84 o 
   5   7   7       10.16       -6.08      9.91 o 
 -11   8   7       34.72       33.10      9.66 o 
 -10   8   7       39.93       35.92      9.48 o 
  -9   8   7       50.69       44.65      8.66 o 
  -8   8   7      216.47      212.18     11.90 o 
  -7   8   7       15.33        5.60      7.18 o 
  -6   8   7        3.07       -6.72      6.72 o 
  -5   8   7       69.00       72.83      8.73 o 
  -4   8   7       62.43       63.75      8.86 o 
  -3   8   7      368.32      354.59     12.79 o 
  -2   8   7       23.99       27.48      7.62 o 
  -1   8   7       10.26        6.80      8.68 o 
   0   8   7      278.58      293.61     14.88 o 
   1   8   7      351.87      305.66     17.94 o 
   2   8   7        0.62       -7.79      7.79 o 
   3   8   7        0.05      -10.55     11.59 o 
   4   8   7        4.54        6.44     10.98 o 
   5   8   7       14.22        5.87     17.38 o 
 -11   9   7      183.97      265.53     16.96 o 
 -10   9   7      167.93      175.08     14.19 o 
  -9   9   7       91.33      111.13     13.06 o 
  -8   9   7       24.64       29.17      8.82 o 
  -7   9   7       58.95       60.48     11.04 o 
  -6   9   7       10.67       18.99      7.47 o 
  -5   9   7       24.41       22.03      7.95 o 
  -4   9   7       29.80       29.35     11.79 o 
  -3   9   7       29.93       27.43     10.23 o 
  -2   9   7      425.71      401.76     16.05 o 
  -1   9   7        4.83       -0.14     10.28 o 
   0   9   7      320.50      314.29     17.65 o 
   1   9   7       62.74       60.57     16.55 o 
   2   9   7        3.12       12.54     15.83 o 
   3   9   7       45.27       72.54     18.82 o 
   4   9   7        8.96       -8.86     24.46 o 
 -10  10   7        0.64       27.53     15.69 o 
  -9  10   7        0.00       28.24     20.19 o 
  -8  10   7       42.47       42.35     13.08 o 
  -7  10   7       26.28       35.43     10.63 o 
  -6  10   7      227.15      257.43     14.38 o 
  -5  10   7       10.03       24.63     10.47 o 
  -4  10   7       81.53       73.68     11.79 o 
  -3  10   7      104.53       90.48     12.59 o 
  -2  10   7       72.69       95.78     12.94 o 
  -1  10   7      693.99      664.74     24.54 o 
   0  10   7       55.49       56.94     18.84 o 
   1  10   7      161.91      190.66     22.17 o 
   2  10   7       13.73       15.19     17.44 o 
   3  10   7       33.22       30.31     27.25 o 
  -9  11   7      200.23      296.88     22.28 o 
  -8  11   7      115.34      146.37     23.89 o 
  -7  11   7       34.64       41.84     11.84 o 
  -6  11   7      188.70      222.44     19.31 o 
  -5  11   7      218.82      244.27     16.30 o 
  -4  11   7      248.18      269.78     16.44 o 
  -3  11   7      112.58      121.52     13.85 o 
  -2  11   7       92.72       81.63     15.09 o 
  -1  11   7      356.34      331.98     22.19 o 
   0  11   7       78.11       78.51     17.41 o 
   1  11   7       95.40       82.58     24.02 o 
   2  11   7      179.95      191.39     29.04 o 
  -8  12   7       90.66       97.18     34.87 o 
  -7  12   7       20.56       51.90     22.53 o 
  -6  12   7      355.55      373.74     17.11 o 
  -5  12   7        6.78       20.47     12.11 o 
  -4  12   7       31.66       41.23     15.87 o 
  -3  12   7        2.13       -4.06     19.37 o 
  -2  12   7       74.54       54.80     17.70 o 
  -1  12   7       74.75       52.47     17.29 o 
   0  12   7       13.22       16.84     16.02 o 
   1  12   7        1.37      -28.73     28.73 o 
  -5  13   7        0.30       -0.17     16.38 o 
  -4  13   7      155.61      159.36     21.71 o 
  -3  13   7       42.16       22.75     16.98 o 
  -2  13   7        0.91        0.82     15.69 o 
 -14   0   8        6.46       16.45     11.72 o 
 -13   0   8      119.83      128.48     12.94 o 
 -12   0   8       15.42       10.48      8.69 o 
 -11   0   8      311.64      265.88     12.84 o 
 -10   0   8      576.18      484.10     14.96 o 
  -9   0   8      784.70      704.31     15.53 o 
  -8   0   8     1136.80     1094.12     18.54 o 
  -7   0   8        1.12        3.07      5.22 o 
  -6   0   8       64.02       78.03      5.58 o 
  -5   0   8      863.96      939.83     13.38 o 
  -4   0   8     8737.12     9756.60    107.41 o 
  -3   0   8     1420.82     1262.90     17.68 o 
  -2   0   8      146.28      118.51      8.51 o 
  -1   0   8      435.21      480.85     14.74 o 
   0   0   8       42.04       34.70      7.35 o 
   1   0   8      215.95      222.32     10.53 o 
   2   0   8       92.63       70.76      8.75 o 
   3   0   8        5.73        6.99      7.17 o 
   4   0   8       56.88       65.61     14.91 o 
   5   0   8        2.07        5.80     11.71 o 
   6   0   8       12.46       19.08     13.20 o 
 -14   1   8       28.81       41.34      8.36 o 
 -13   1   8      306.80      292.79     11.51 o 
 -12   1   8        5.57        1.47      6.09 o 
 -11   1   8        8.68        1.51      5.60 o 
 -10   1   8      170.74      181.89      7.84 o 
  -9   1   8      215.38      233.74      7.69 o 
  -8   1   8      615.23      574.50      9.45 o 
  -7   1   8      391.03      353.15      7.25 o 
  -6   1   8     1059.74      993.48     11.11 o 
  -5   1   8      182.25      188.74      4.79 o 
  -4   1   8       59.81       96.72      5.43 o 
  -3   1   8       98.53      135.69      5.64 o 
  -2   1   8      328.02      340.84      8.64 o 
  -1   1   8      927.30      903.48     12.35 o 
   0   1   8        0.70       -3.81      4.12 o 
   1   1   8     1203.82     1184.77     16.52 o 
   2   1   8       66.83       86.75      6.90 o 
   3   1   8      134.36      128.51      8.41 o 
   4   1   8      318.88      273.76     10.15 o 
   5   1   8      177.00      202.07     12.21 o 
   6   1   8       50.15       74.26     16.54 o 
 -14   2   8      135.40      144.50     10.35 o 
 -13   2   8        4.54       -2.18      7.09 o 
 -12   2   8       11.75        4.05      6.60 o 
 -11   2   8        0.01       -5.65      5.65 o 
 -10   2   8      120.56      126.48      7.20 o 
  -9   2   8       90.64       82.61      6.57 o 
  -8   2   8      480.06      465.69      9.06 o 
  -7   2   8       46.80       48.20      4.60 o 
  -6   2   8      324.30      302.18      6.39 o 
  -5   2   8      220.75      223.66      6.23 o 
  -4   2   8      595.66      627.57     12.00 o 
  -3   2   8       20.41       11.67      4.18 o 
  -2   2   8       11.95       10.84      3.86 o 
  -1   2   8       38.76       38.65      4.47 o 
   0   2   8      821.44      810.52     11.55 o 
   1   2   8     2205.56     2221.79     25.63 o 
   2   2   8      177.13      213.76      8.91 o 
   3   2   8      396.24      391.78     10.94 o 
   4   2   8        4.87        6.87      7.22 o 
   5   2   8        0.46        4.82      8.19 o 
   6   2   8       25.32       35.92      8.96 o 
 -14   3   8      504.45      467.74     17.54 o 
 -13   3   8      383.05      353.57     11.73 o 
 -12   3   8      150.97      155.08      9.59 o 
 -11   3   8        0.14       -3.82      5.75 o 
 -10   3   8        0.42       -5.00      5.00 o 
  -9   3   8        5.04       -4.45      4.45 o 
  -8   3   8      280.11      258.28      7.44 o 
  -7   3   8       25.91       25.57      4.16 o 
  -6   3   8       47.82       60.22      4.62 o 
  -5   3   8      899.17      829.31     11.17 o 
  -4   3   8      194.10      186.42      7.43 o 
  -3   3   8      143.85      144.53      6.50 o 
  -2   3   8      267.31      238.68      7.30 o 
  -1   3   8       44.01       41.38      5.24 o 
   0   3   8       13.40       16.42      5.97 o 
   1   3   8        1.45       -1.74      5.96 o 
   2   3   8      356.71      309.34     11.24 o 
   3   3   8       41.71       19.37      7.37 o 
   4   3   8       12.12       14.23      7.47 o 
   5   3   8      147.65      147.92     11.34 o 
   6   3   8      708.98      725.81     19.12 o 
 -13   4   8        2.43        7.15      7.26 o 
 -12   4   8        0.90       -6.00      6.00 o 
 -11   4   8        5.16        0.56      5.56 o 
 -10   4   8       21.99       16.12      5.59 o 
  -9   4   8       13.79        7.16      4.95 o 
  -8   4   8        0.90       -4.53      4.53 o 
  -7   4   8       30.12       23.47      4.92 o 
  -6   4   8      417.33      349.16      8.11 o 
  -5   4   8      150.58      172.34      7.38 o 
  -4   4   8        5.69       -0.30      4.45 o 
  -3   4   8       15.57       10.22      4.67 o 
  -2   4   8      365.78      398.90      9.09 o 
  -1   4   8       75.51       84.23      6.87 o 
   0   4   8        7.24        7.04      5.94 o 
   1   4   8       45.50       38.22      7.11 o 
   2   4   8      293.65      257.45     11.12 o 
   3   4   8        0.71       -6.27      7.05 o 
   4   4   8        3.64       -4.74      7.30 o 
   5   4   8        7.38        8.09      8.61 o 
   6   4   8       21.19       22.94     11.98 o 
 -13   5   8        8.80        6.59      9.86 o 
 -12   5   8      154.86      147.22      9.45 o 
 -11   5   8      115.60      117.78      8.79 o 
 -10   5   8       30.23        7.74      6.38 o 
  -9   5   8      117.74      109.97      7.08 o 
  -8   5   8       37.22       15.94      5.35 o 
  -7   5   8      410.33      376.45      9.62 o 
  -6   5   8      405.67      388.56     10.87 o 
  -5   5   8      327.21      314.08      9.83 o 
  -4   5   8       77.49       79.42      6.38 o 
  -3   5   8        2.51       -3.09      4.41 o 
  -2   5   8       63.05       71.08      6.24 o 
  -1   5   8       59.24       77.15      6.75 o 
   0   5   8      103.52      108.57      8.24 o 
   1   5   8      405.72      353.48     11.49 o 
   2   5   8       97.31      101.77      9.20 o 
   3   5   8       19.11       22.32      8.24 o 
   4   5   8       84.73       55.82      9.13 o 
   5   5   8       56.48       64.59     11.90 o 
 -13   6   8        8.07       13.90      9.17 o 
 -12   6   8        4.80        2.60      7.94 o 
 -11   6   8        4.42        5.67      7.13 o 
 -10   6   8       33.11       39.90      7.45 o 
  -9   6   8       97.42       93.16      8.35 o 
  -8   6   8       29.76       18.06      7.12 o 
  -7   6   8     1257.93     1233.58     22.09 o 
  -6   6   8       35.47       27.39      7.77 o 
  -5   6   8     2836.47     2610.04     46.25 o 
  -4   6   8      280.12      283.98     11.98 o 
  -3   6   8       15.24        9.08      6.98 o 
  -2   6   8       37.16       45.09      8.13 o 
  -1   6   8      174.09      162.20      9.53 o 
   0   6   8       44.51       40.28      7.27 o 
   1   6   8      148.78      135.58     10.67 o 
   2   6   8      368.94      318.18     12.14 o 
   3   6   8      216.19      238.60     12.39 o 
   4   6   8       16.11       22.26      8.48 o 
   5   6   8        0.87        1.46      9.34 o 
 -12   7   8      141.05      133.74     13.00 o 
 -11   7   8       26.34       28.52      9.75 o 
 -10   7   8       17.51        8.64      7.71 o 
  -9   7   8       47.44       56.71      8.50 o 
  -8   7   8        2.59        2.44      8.07 o 
  -7   7   8      462.71      447.33     13.88 o 
  -6   7   8      325.89      288.03     11.93 o 
  -5   7   8       45.16       37.15      8.24 o 
  -4   7   8      611.49      558.87     15.12 o 
  -3   7   8      130.75      147.50     10.49 o 
  -2   7   8      209.05      219.75     11.15 o 
  -1   7   8      431.54      371.84     13.30 o 
   0   7   8      454.15      370.22     13.89 o 
   1   7   8      137.39      137.88     10.75 o 
   2   7   8        5.05        5.44      8.27 o 
   3   7   8        4.01       -6.87      8.72 o 
   4   7   8      304.20      300.91     15.07 o 
 -12   8   8        3.96       -1.78     11.57 o 
 -11   8   8      212.22      249.16     15.31 o 
 -10   8   8      239.81      227.90     11.96 o 
  -9   8   8      692.87      663.75     16.64 o 
  -8   8   8       31.75        7.73      7.59 o 
  -7   8   8      130.84      148.87     11.00 o 
  -6   8   8       56.98       64.57      9.03 o 
  -5   8   8       65.81       68.51      9.45 o 
  -4   8   8      237.25      239.05     11.66 o 
  -3   8   8      445.31      408.85     15.27 o 
  -2   8   8      245.57      249.88     14.11 o 
  -1   8   8       52.34       45.58     11.80 o 
   0   8   8      336.01      285.57     17.31 o 
   1   8   8        0.04        7.84     10.51 o 
   2   8   8       28.83       27.71     10.52 o 
   3   8   8      120.46      132.91     12.56 o 
   4   8   8        1.27       -6.64     11.49 o 
 -11   9   8      292.77      366.19     20.68 o 
 -10   9   8       13.03       28.03     10.81 o 
  -9   9   8        0.58       10.87     14.17 o 
  -8   9   8       38.56       57.26     11.73 o 
  -7   9   8      233.48      244.75     12.64 o 
  -6   9   8      142.04      151.09     11.27 o 
  -5   9   8      118.80      127.97     10.84 o 
  -4   9   8       35.75       35.80      8.89 o 
  -3   9   8       30.78       26.20      9.65 o 
  -2   9   8      139.15      136.32     15.36 o 
  -1   9   8      193.65      235.63     17.15 o 
   0   9   8       37.61       41.71     16.36 o 
   1   9   8        5.12        5.85     15.64 o 
   2   9   8        0.37        2.74     16.20 o 
   3   9   8       51.31       71.18     29.85 o 
 -10  10   8        7.74       38.71     18.82 o 
  -9  10   8       10.57       22.21     10.18 o 
  -8  10   8        7.01       14.71     10.08 o 
  -7  10   8       61.83       67.84     11.83 o 
  -6  10   8       18.75       28.56     12.86 o 
  -5  10   8       22.30        2.68     10.46 o 
  -4  10   8        0.51       -9.94      9.94 o 
  -3  10   8       22.76        1.32     10.55 o 
  -2  10   8      343.78      350.34     26.45 o 
  -1  10   8      162.20      146.08     20.00 o 
   0  10   8        0.02      -15.86     15.86 o 
   1  10   8       47.05       54.08     18.85 o 
   2  10   8       65.91       77.36     19.47 o 
  -9  11   8       10.03       50.64     33.12 o 
  -8  11   8        6.61       22.19     14.03 o 
  -7  11   8       24.06       63.20     17.20 o 
  -6  11   8        4.52        9.22     13.12 o 
  -5  11   8        0.00       -2.96     10.46 o 
  -4  11   8       11.47       22.36     13.75 o 
  -3  11   8       12.73       17.27     13.17 o 
  -2  11   8      169.42      178.22     18.16 o 
  -1  11   8       80.59       76.31     18.19 o 
   0  11   8       11.89       -4.02     20.33 o 
   1  11   8       25.41        2.51     21.52 o 
  -7  12   8       10.33       16.83     21.21 o 
  -6  12   8       27.19       40.21     11.97 o 
  -5  12   8        0.61        0.98     12.17 o 
  -4  12   8        3.60       10.68     15.43 o 
  -3  12   8      305.32      319.94     22.40 o 
  -2  12   8       53.90      111.86     31.54 o 
  -1  12   8       18.03       16.19     16.17 o 
   0  12   8        4.30       14.31     21.05 o 
 -14   1   9       40.80       46.84      8.55 o 
 -13   1   9       15.31       12.99      7.44 o 
 -12   1   9       41.60       43.28      6.97 o 
 -11   1   9      111.71      110.15      7.70 o 
 -10   1   9      385.10      343.15      8.93 o 
  -9   1   9       12.36       12.82      4.80 o 
  -8   1   9      285.70      255.01      7.12 o 
  -7   1   9       25.96       24.84      4.01 o 
  -6   1   9       10.32        5.20      3.22 o 
  -5   1   9       43.44       50.13      5.05 o 
  -4   1   9        0.02        0.05      4.38 o 
  -3   1   9      543.70      539.43      9.90 o 
  -2   1   9       31.46       40.16      6.16 o 
  -1   1   9      117.37      149.00      8.35 o 
   0   1   9      491.49      495.45     12.44 o 
   1   1   9      135.01      130.92      7.45 o 
   2   1   9       21.50        7.51      4.95 o 
   3   1   9       62.07       83.53      8.68 o 
   4   1   9       22.16       28.63     12.30 o 
   5   1   9        0.03        6.54     12.33 o 
 -14   2   9       16.69        1.17      8.12 o 
 -13   2   9        4.48        6.50      8.18 o 
 -12   2   9      124.06      113.67      8.86 o 
 -11   2   9      128.10      119.33      8.06 o 
 -10   2   9      342.54      330.03      8.82 o 
  -9   2   9        5.95       -2.81      4.16 o 
  -8   2   9       22.89       14.02      4.55 o 
  -7   2   9      190.51      170.54      7.28 o 
  -6   2   9     1016.30     1033.47     11.76 o 
  -5   2   9       13.16       16.51      4.66 o 
  -4   2   9       56.05       80.53      5.86 o 
  -3   2   9        6.99       -0.54      3.63 o 
  -2   2   9        7.49        8.46      5.02 o 
  -1   2   9      594.75      557.84     12.76 o 
   0   2   9     1967.78     1828.39     34.02 o 
   1   2   9       35.37       29.98      6.67 o 
   2   2   9        0.21       -1.25      6.39 o 
   3   2   9       55.81       49.41      8.12 o 
   4   2   9       14.41        0.52      7.88 o 
   5   2   9        7.08       15.55      8.93 o 
 -14   3   9       12.66        9.91      7.43 o 
 -13   3   9      129.48      133.03     10.01 o 
 -12   3   9        0.00        0.04      6.55 o 
 -11   3   9      253.60      244.26      8.85 o 
 -10   3   9      320.49      279.98      8.56 o 
  -9   3   9      584.40      536.89     10.70 o 
  -8   3   9      596.96      552.19     10.60 o 
  -7   3   9       16.59       12.19      4.29 o 
  -6   3   9       20.54       21.91      5.04 o 
  -5   3   9      181.56      184.21      7.54 o 
  -4   3   9     1049.40     1120.53     22.55 o 
  -3   3   9      129.29      126.99      7.18 o 
  -2   3   9      390.24      360.15     11.75 o 
  -1   3   9       66.15       66.39      7.37 o 
   0   3   9       10.18       11.68      6.26 o 
   1   3   9      340.95      314.84     11.30 o 
   2   3   9      685.68      640.90     15.21 o 
   3   3   9       68.17       85.40      9.09 o 
   4   3   9        0.06       15.64      8.27 o 
   5   3   9        4.76        3.16      9.47 o 
 -14   4   9       84.44       99.05     16.81 o 
 -13   4   9       83.35       93.10      8.67 o 
 -12   4   9      279.68      284.40      9.65 o 
 -11   4   9       64.11       71.11      6.85 o 
 -10   4   9      104.36      108.27      7.37 o 
  -9   4   9       40.48       20.81      5.31 o 
  -8   4   9        0.05       -4.40      4.40 o 
  -7   4   9     1952.46     1810.40     22.95 o 
  -6   4   9      214.04      213.47      9.19 o 
  -5   4   9      455.63      408.73      9.95 o 
  -4   4   9      541.01      503.14     10.99 o 
  -3   4   9       79.63       71.16      6.22 o 
  -2   4   9      312.25      326.09     10.02 o 
  -1   4   9      291.48      307.85     10.42 o 
   0   4   9       36.36       43.51      7.14 o 
   1   4   9      308.08      264.19     11.09 o 
   2   4   9        0.07       -6.33      6.84 o 
   3   4   9        8.11        6.01      7.52 o 
   4   4   9      106.17      108.62     10.35 o 
   5   4   9      354.70      365.53     14.54 o 
 -13   5   9       23.80       32.15      7.63 o 
 -12   5   9       22.43       19.31      7.25 o 
 -11   5   9        2.66        0.74      6.20 o 
 -10   5   9      355.44      276.73     10.61 o 
  -9   5   9      294.64      294.04     11.25 o 
  -8   5   9       80.53       71.64      8.08 o 
  -7   5   9      177.80      177.44     10.58 o 
  -6   5   9      265.86      268.51     12.48 o 
  -5   5   9      163.28      164.07      9.08 o 
  -4   5   9      230.19      212.24      8.76 o 
  -3   5   9      210.07      212.57      8.41 o 
  -2   5   9      362.05      304.14     11.54 o 
  -1   5   9       55.21       50.37      7.06 o 
   0   5   9      123.98      116.53      8.94 o 
   1   5   9       25.20       16.61      7.49 o 
   2   5   9      254.84      260.88     12.16 o 
   3   5   9      120.90      132.21     14.35 o 
   4   5   9      122.27      149.27     11.99 o 
 -13   6   9       14.90       30.19      9.35 o 
 -12   6   9        1.06       11.73      7.71 o 
 -11   6   9       17.60       24.86      8.03 o 
 -10   6   9       28.34       19.19      7.93 o 
  -9   6   9       89.22       79.20     10.62 o 
  -8   6   9        0.15        1.05      6.75 o 
  -7   6   9      393.49      359.96     12.78 o 
  -6   6   9        6.08       -6.89      6.89 o 
  -5   6   9      509.76      449.90     14.10 o 
  -4   6   9      598.52      579.24     15.79 o 
  -3   6   9       58.50       61.84      8.25 o 
  -2   6   9      376.49      303.57     12.44 o 
  -1   6   9       36.70       47.25      8.63 o 
   0   6   9      158.77      172.16     10.25 o 
   1   6   9       93.12      103.03      9.52 o 
   2   6   9        5.47       -0.06      7.91 o 
   3   6   9        8.47        3.51      8.64 o 
   4   6   9        8.93        7.39      9.59 o 
 -12   7   9       98.08      114.79     12.25 o 
 -11   7   9      102.91      127.52     10.82 o 
 -10   7   9       22.56       35.49      8.73 o 
  -9   7   9      109.41       99.32      9.72 o 
  -8   7   9       94.29      107.28     10.17 o 
  -7   7   9      130.78      141.85     10.69 o 
  -6   7   9       43.30       42.18      8.33 o 
  -5   7   9       98.98       92.47      9.77 o 
  -4   7   9       74.64       59.75      9.01 o 
  -3   7   9       69.46       84.82      9.62 o 
  -2   7   9       23.83       17.68      9.10 o 
  -1   7   9        0.72       -5.33      9.46 o 
   0   7   9        1.11       -9.53      9.53 o 
   1   7   9       35.13       14.98      8.62 o 
   2   7   9        8.74       -1.44      8.46 o 
   3   7   9       23.64        7.64     10.01 o 
   4   7   9       19.89        6.79     10.26 o 
 -12   8   9        9.97       33.74     17.21 o 
 -11   8   9        1.55       12.27      8.54 o 
 -10   8   9        1.53        3.64     12.09 o 
  -9   8   9      872.20      764.73     19.05 o 
  -8   8   9      310.35      289.48     13.24 o 
  -7   8   9       60.34       65.93      9.51 o 
  -6   8   9      123.26      141.50     11.12 o 
  -5   8   9       20.11       12.03      8.20 o 
  -4   8   9        0.07       -7.63      7.63 o 
  -3   8   9       22.12       15.54      9.73 o 
  -2   8   9        6.99       16.28     10.57 o 
  -1   8   9      121.00       96.46     13.47 o 
   0   8   9        0.01      -11.46     11.46 o 
   1   8   9        2.11       -4.95     10.83 o 
   2   8   9       14.80        9.01     12.86 o 
   3   8   9       61.61       56.81     13.74 o 
 -11   9   9      157.89      236.63     24.01 o 
 -10   9   9       64.63       81.35     10.51 o 
  -9   9   9      124.59      155.55     12.01 o 
  -8   9   9        8.21        8.34     14.32 o 
  -7   9   9      116.20      137.54     11.48 o 
  -6   9   9       66.57       66.24      9.57 o 
  -5   9   9       20.69       29.48      8.82 o 
  -4   9   9       52.64       62.86     10.08 o 
  -3   9   9      419.70      405.45     16.23 o 
  -2   9   9        6.97       -0.51      9.92 o 
  -1   9   9       20.16       27.37     19.39 o 
   0   9   9       10.00       13.00     15.35 o 
   1   9   9       26.72       13.39     18.07 o 
   2   9   9       13.69       21.35     21.14 o 
 -10  10   9        0.15       37.50     17.54 o 
  -9  10   9       52.42       58.54     15.21 o 
  -8  10   9       40.15       15.42     16.36 o 
  -7  10   9       46.16       41.69     11.09 o 
  -6  10   9      124.37      137.33     14.03 o 
  -5  10   9       39.60       55.01     12.13 o 
  -4  10   9       14.01       15.76     16.43 o 
  -3  10   9        0.00        8.21     12.36 o 
  -2  10   9       28.08       11.11     12.66 o 
  -1  10   9      381.66      390.16     25.37 o 
   0  10   9      165.83      191.89     28.31 o 
   1  10   9      110.51      127.51     25.15 o 
  -9  11   9      174.85      203.86     30.89 o 
  -8  11   9       47.10       55.27     17.64 o 
  -7  11   9      185.79      239.44     16.96 o 
  -6  11   9       96.75      118.81     14.09 o 
  -5  11   9       44.78       48.51     12.71 o 
  -4  11   9      157.89      154.88     17.27 o 
  -3  11   9      164.92      185.77     18.50 o 
  -2  11   9        0.05        3.02     13.73 o 
  -1  11   9       30.33        3.42     17.69 o 
   0  11   9        0.12       10.55     21.49 o 
  -7  12   9        2.30       10.28     17.71 o 
  -6  12   9      265.13      330.34     20.29 o 
  -5  12   9      166.98      182.39     23.88 o 
  -4  12   9      202.27      247.05     26.56 o 
  -3  12   9       33.89       30.61     16.39 o 
  -2  12   9      109.90      141.73     19.37 o 
 -14   0  10       90.63      108.22     14.89 o 
 -13   0  10       89.31      104.02     12.00 o 
 -12   0  10       66.56       77.82     10.66 o 
 -11   0  10       10.69       14.97      8.29 o 
 -10   0  10      385.16      338.45     13.20 o 
  -9   0  10      345.40      292.35     12.25 o 
  -8   0  10      409.60      382.17     10.41 o 
  -7   0  10      562.56      520.82     11.26 o 
  -6   0  10       36.90       27.10      6.04 o 
  -5   0  10      123.81      165.53      9.20 o 
  -4   0  10     1152.78     1244.02     24.46 o 
  -3   0  10     1166.50     1113.78     23.87 o 
  -2   0  10     5141.80     5154.85     91.46 o 
  -1   0  10     2606.87     2653.53     65.32 o 
   0   0  10      110.51      128.37     11.22 o 
   1   0  10       20.61       12.50      8.48 o 
   2   0  10       28.77       14.56      9.96 o 
   3   0  10       84.74      116.99     27.61 o 
   4   0  10       56.86       80.09     18.36 o 
   5   0  10        3.25      -28.44     28.44 o 
 -14   1  10       10.42       21.17      7.97 o 
 -13   1  10       10.68        5.81      7.37 o 
 -12   1  10      421.25      398.90     11.54 o 
 -11   1  10      322.01      296.98      9.42 o 
 -10   1  10       27.63       25.38      5.64 o 
  -9   1  10       39.81       36.52      4.42 o 
  -8   1  10        9.64        0.03      4.31 o 
  -7   1  10      517.26      486.57      7.80 o 
  -6   1  10      118.58      148.23      6.67 o 
  -5   1  10      319.34      302.92      8.87 o 
  -4   1  10       60.60       54.53      6.20 o 
  -3   1  10        1.65       -2.35      5.57 o 
  -2   1  10       18.16       13.80      6.61 o 
  -1   1  10     1525.99     1467.31     21.92 o 
   0   1  10      211.98      233.01      8.80 o 
   1   1  10       66.85       78.67      7.16 o 
   2   1  10        0.04       -1.69      7.29 o 
   3   1  10       54.18       65.23      9.81 o 
   4   1  10      126.68      159.68     23.73 o 
 -14   2  10      102.46      110.47      9.88 o 
 -13   2  10       47.65       46.09      8.18 o 
 -12   2  10      162.53      180.02      9.85 o 
 -11   2  10        5.66       -0.20      5.51 o 
 -10   2  10      198.83      198.52      8.12 o 
  -9   2  10      269.26      250.63      7.37 o 
  -8   2  10        2.25       -3.85      3.85 o 
  -7   2  10      227.03      224.23      7.80 o 
  -6   2  10      408.05      434.00      9.19 o 
  -5   2  10       17.09       11.88      5.80 o 
  -4   2  10        2.16       -4.26      4.97 o 
  -3   2  10      111.07      134.46      7.87 o 
  -2   2  10      283.69      262.01     10.05 o 
  -1   2  10        0.87       -2.23      6.19 o 
   0   2  10       44.94       46.50      7.35 o 
   1   2  10      229.75      243.94     11.35 o 
   2   2  10      131.06      122.31      9.48 o 
   3   2  10      202.72      237.46     12.20 o 
   4   2  10       12.08       26.54      9.88 o 
 -14   3  10       84.97      107.50      9.98 o 
 -13   3  10       15.65       16.54      7.08 o 
 -12   3  10      172.10      169.46      9.21 o 
 -11   3  10        9.85        1.90      5.44 o 
 -10   3  10      184.31      162.06      7.85 o 
  -9   3  10        1.98       -4.90      4.90 o 
  -8   3  10       99.85       99.63      7.25 o 
  -7   3  10      120.77      124.57      7.60 o 
  -6   3  10      382.90      348.67     10.72 o 
  -5   3  10      351.33      315.21      8.91 o 
  -4   3  10      155.58      169.36      7.34 o 
  -3   3  10       14.22       14.62      7.00 o 
  -2   3  10        4.42       -6.18      6.18 o 
  -1   3  10       30.11       19.90      5.33 o 
   0   3  10       24.12        8.32      6.67 o 
   1   3  10        0.19       -4.49      7.38 o 
   2   3  10      100.65       99.84     10.85 o 
   3   3  10        2.98        0.24      7.64 o 
   4   3  10      103.62      130.03     14.07 o 
 -14   4  10       32.21       52.73     13.29 o 
 -13   4  10       18.99       24.48      8.91 o 
 -12   4  10       50.96       43.93      7.29 o 
 -11   4  10      116.23      100.09      7.96 o 
 -10   4  10        0.02       -5.39      5.39 o 
  -9   4  10        3.71       -1.52      5.46 o 
  -8   4  10      206.47      202.83      9.24 o 
  -7   4  10     1015.13      930.16     16.83 o 
  -6   4  10      243.00      224.19      9.81 o 
  -5   4  10       54.40       37.00      7.30 o 
  -4   4  10        1.37       -4.76      4.76 o 
  -3   4  10      170.33      144.86      8.80 o 
  -2   4  10        2.72        0.28      6.13 o 
  -1   4  10       12.37       -4.17      5.98 o 
   0   4  10       24.97       23.67      7.18 o 
   1   4  10        0.89       -4.22      7.23 o 
   2   4  10        4.95       -0.03      7.95 o 
   3   4  10        0.50        4.82      8.20 o 
   4   4  10       22.38       15.57     12.13 o 
 -13   5  10       40.23       47.32      9.68 o 
 -12   5  10      104.69      107.80     10.06 o 
 -11   5  10        8.85       -3.12     10.82 o 
 -10   5  10        0.75       -6.62      6.62 o 
  -9   5  10        5.06       -6.35      6.35 o 
  -8   5  10       17.85        6.82      7.17 o 
  -7   5  10      284.63      248.58     12.14 o 
  -6   5  10     1634.75     1546.38     33.44 o 
  -5   5  10      448.80      425.82     12.05 o 
  -4   5  10      182.50      177.19      9.10 o 
  -3   5  10        0.58       -5.45      6.16 o 
  -2   5  10       91.94       79.56      8.98 o 
  -1   5  10        5.99        4.03      6.40 o 
   0   5  10       71.75       58.25      8.41 o 
   1   5  10        0.04       -7.43      7.43 o 
   2   5  10        1.76       -0.88      7.99 o 
   3   5  10       42.72       30.00     11.12 o 
   4   5  10      212.77      220.11     13.57 o 
 -13   6  10        9.57       17.13     10.66 o 
 -12   6  10       89.35       81.71     10.21 o 
 -11   6  10       38.28       33.07      8.64 o 
 -10   6  10       46.19       26.45      8.27 o 
  -9   6  10      316.15      294.20     11.91 o 
  -8   6  10      129.49      168.95     10.89 o 
  -7   6  10        0.56       -9.08      9.08 o 
  -6   6  10       92.17       89.89      9.51 o 
  -5   6  10        3.10       -7.29      7.29 o 
  -4   6  10      601.66      580.20     15.48 o 
  -3   6  10      305.38      270.62     13.32 o 
  -2   6  10       13.66       -2.35     10.34 o 
  -1   6  10      393.36      340.56     13.72 o 
   0   6  10       41.73       25.60      8.08 o 
   1   6  10      347.14      294.77     12.37 o 
   2   6  10       67.45       57.26      9.87 o 
   3   6  10      101.78      122.79     13.49 o 
 -12   7  10      166.11      188.53     15.39 o 
 -11   7  10      313.42      299.96     13.21 o 
 -10   7  10      115.03      113.73     10.76 o 
  -9   7  10      107.20       90.44     10.35 o 
  -8   7  10        0.92       -1.34      7.69 o 
  -7   7  10      279.70      254.53     12.31 o 
  -6   7  10       39.19       33.53      8.74 o 
  -5   7  10       72.85       76.25      9.71 o 
  -4   7  10      161.14      165.59     12.87 o 
  -3   7  10        3.11        2.95     10.26 o 
  -2   7  10      106.41      115.17     16.74 o 
  -1   7  10      109.18      108.28     12.74 o 
   0   7  10      404.03      356.55     20.72 o 
   1   7  10      209.58      194.58     14.29 o 
   2   7  10       40.46       37.74     12.11 o 
   3   7  10       13.78        2.22     11.01 o 
 -12   8  10       29.25       59.40     17.16 o 
 -11   8  10        9.78       18.73      8.67 o 
 -10   8  10       17.74       42.73      9.36 o 
  -9   8  10      667.69      597.39     17.32 o 
  -8   8  10      117.72      151.77     11.77 o 
  -7   8  10      112.17      123.80     10.94 o 
  -6   8  10        3.11        0.92      8.49 o 
  -5   8  10        0.18       -7.88      7.88 o 
  -4   8  10      602.96      557.56     22.22 o 
  -3   8  10      251.75      274.75     15.06 o 
  -2   8  10       78.30       55.46     14.77 o 
  -1   8  10       91.86      114.18     14.87 o 
   0   8  10        0.52       11.79     12.73 o 
   1   8  10        9.62        7.09     13.49 o 
   2   8  10        6.66        2.37     12.89 o 
 -11   9  10       18.49       39.93     11.82 o 
 -10   9  10      211.08      207.82     12.81 o 
  -9   9  10       88.84      118.54     11.70 o 
  -8   9  10       92.39      102.78     12.20 o 
  -7   9  10       39.35       70.57     11.48 o 
  -6   9  10      265.30      255.25     13.01 o 
  -5   9  10       71.36       65.37     10.07 o 
  -4   9  10        0.08        7.43      9.58 o 
  -3   9  10        0.47        2.56     10.51 o 
  -2   9  10       66.75       56.42     17.99 o 
  -1   9  10       29.31        1.45     19.63 o 
   0   9  10      165.64      211.86     26.16 o 
   1   9  10       67.36       91.01     29.13 o 
 -10  10  10       34.20       36.65     14.38 o 
  -9  10  10       35.54       52.39     12.48 o 
  -8  10  10       56.93       66.08     12.10 o 
  -7  10  10       31.95       39.19     12.05 o 
  -6  10  10       36.13       35.03     11.49 o 
  -5  10  10       16.56       22.53     11.47 o 
  -4  10  10       44.36       32.11     17.13 o 
  -3  10  10        0.46      -17.61     17.61 o 
  -2  10  10       20.78      -10.60     16.17 o 
  -1  10  10       10.97      -17.20     17.20 o 
   0  10  10        0.19        9.84     21.17 o 
  -9  11  10       26.21       59.47     20.18 o 
  -8  11  10       36.62       61.54     13.52 o 
  -7  11  10        7.83        8.98     18.37 o 
  -6  11  10       52.88       27.91     16.39 o 
  -5  11  10       28.43       19.91     14.19 o 
  -4  11  10       23.34       33.58     14.06 o 
  -3  11  10       14.26       -0.67     21.17 o 
  -2  11  10       26.73       -2.31     18.26 o 
  -1  11  10       33.39        6.59     18.30 o 
  -6  12  10        0.08       -1.57     18.36 o 
  -5  12  10        0.41       16.01     12.98 o 
  -4  12  10      143.30      143.93     17.84 o 
  -3  12  10      411.91      383.97     25.11 o 
 -14   1  11        0.20       12.23      7.80 o 
 -13   1  11       11.37        8.37      7.24 o 
 -12   1  11        4.15       -0.10     10.85 o 
 -11   1  11       60.57       53.00      6.29 o 
 -10   1  11        6.28        2.95      4.06 o 
  -9   1  11       23.14       11.45      4.97 o 
  -8   1  11      506.76      482.44      9.79 o 
  -7   1  11      340.60      327.83      8.44 o 
  -6   1  11      126.17      147.28      7.32 o 
  -5   1  11      130.58      150.84     10.77 o 
  -4   1  11      250.33      237.17     12.64 o 
  -3   1  11      111.72      119.32     10.09 o 
  -2   1  11      176.18      200.59     10.97 o 
  -1   1  11      230.10      232.68     10.51 o 
   0   1  11      169.73      206.16      9.71 o 
   1   1  11      198.84      225.36      9.92 o 
   2   1  11       12.89       19.54      8.63 o 
   3   1  11      222.73      243.98     13.16 o 
   4   1  11        0.14      -13.90     13.90 o 
 -14   2  11        8.65       12.92      7.22 o 
 -13   2  11        5.98        7.54      6.84 o 
 -12   2  11      198.67      190.12      9.43 o 
 -11   2  11      186.87      187.41      9.41 o 
 -10   2  11      437.63      411.11     10.30 o 
  -9   2  11      251.27      230.37      8.31 o 
  -8   2  11       95.55       96.87      6.67 o 
  -7   2  11      295.08      272.91      9.54 o 
  -6   2  11      433.02      474.80     11.38 o 
  -5   2  11      389.22      349.15     11.37 o 
  -4   2  11      456.10      460.63     13.65 o 
  -3   2  11      410.54      437.16     11.89 o 
  -2   2  11        1.80       -1.57      5.96 o 
  -1   2  11      152.87      160.27      9.58 o 
   0   2  11      229.66      225.22      9.87 o 
   1   2  11       63.03       55.48      9.03 o 
   2   2  11       13.39       16.37      8.61 o 
   3   2  11       45.57       39.86     12.99 o 
   4   2  11        3.56      -14.04     14.04 o 
 -14   3  11      144.71      167.10     11.76 o 
 -13   3  11      123.18      127.31      9.70 o 
 -12   3  11       49.58       41.46      7.58 o 
 -11   3  11      124.03      123.98      8.27 o 
 -10   3  11      102.46      100.37      7.34 o 
  -9   3  11        0.18       -5.55      5.55 o 
  -8   3  11      948.21      903.21     16.91 o 
  -7   3  11      164.55      172.58      9.28 o 
  -6   3  11       63.93       58.64      7.99 o 
  -5   3  11        5.90       -2.50      5.66 o 
  -4   3  11       98.62      112.51      9.08 o 
  -3   3  11      753.22      750.02     20.45 o 
  -2   3  11      460.83      439.40     13.03 o 
  -1   3  11        5.48        6.54      6.63 o 
   0   3  11        3.13       -2.49      6.24 o 
   1   3  11       39.88       34.93      8.41 o 
   2   3  11       70.08       78.40     10.22 o 
   3   3  11      206.64      234.15     15.88 o 
 -14   4  11       11.98       25.07      9.84 o 
 -13   4  11       42.64       53.62      8.23 o 
 -12   4  11      151.03      163.79      9.49 o 
 -11   4  11       23.46       22.26      6.64 o 
 -10   4  11       56.69       50.20      7.33 o 
  -9   4  11      140.85      154.03      8.99 o 
  -8   4  11        0.80       -6.29      6.29 o 
  -7   4  11     1297.22     1172.46     22.92 o 
  -6   4  11      655.22      586.32     20.52 o 
  -5   4  11     1072.53      933.98     20.97 o 
  -4   4  11        0.44       -0.86      4.50 o 
  -3   4  11       20.05        7.65      5.76 o 
  -2   4  11        0.03       -4.99      5.96 o 
  -1   4  11       27.45       22.74      7.31 o 
   0   4  11       41.06       37.40      8.26 o 
   1   4  11      440.34      404.40     13.66 o 
   2   4  11       76.68      100.58     10.55 o 
   3   4  11       45.31       54.97     10.19 o 
 -13   5  11      180.17      184.62     12.35 o 
 -12   5  11        4.84       -4.96      8.91 o 
 -11   5  11        0.00        2.33      7.48 o 
 -10   5  11       84.32       80.31      9.30 o 
  -9   5  11      417.05      386.86     13.70 o 
  -8   5  11      186.25      197.91     11.58 o 
  -7   5  11        1.76       -7.76      7.76 o 
  -6   5  11       36.73       25.54      7.88 o 
  -5   5  11        1.14       -0.65      6.57 o 
  -4   5  11       54.56       58.07      8.37 o 
  -3   5  11      300.74      259.37     13.16 o 
  -2   5  11      186.04      176.76     10.77 o 
  -1   5  11       67.46       63.49      8.59 o 
   0   5  11      123.31      119.90     10.01 o 
   1   5  11        0.04       -2.10      8.73 o 
   2   5  11       87.24       79.60     10.85 o 
   3   5  11        2.33       -9.79      9.79 o 
 -13   6  11        0.14        9.51      8.35 o 
 -12   6  11       85.99       77.83     10.15 o 
 -11   6  11       29.16       46.40     11.48 o 
 -10   6  11      101.31      114.04     10.19 o 
  -9   6  11        1.49        5.63      7.82 o 
  -8   6  11        1.78       -3.43      7.45 o 
  -7   6  11        3.30        4.01      7.66 o 
  -6   6  11       26.29       23.23      8.38 o 
  -5   6  11       34.20       39.80      8.79 o 
  -4   6  11        8.07        1.97      9.84 o 
  -3   6  11      113.12      119.39     13.20 o 
  -2   6  11      147.02      124.24     12.69 o 
  -1   6  11      327.90      291.42     15.48 o 
   0   6  11        6.61       11.71      8.77 o 
   1   6  11      112.20      131.81     12.21 o 
   2   6  11       28.46        8.15     11.02 o 
 -13   7  11        3.34        8.37     29.68 o 
 -12   7  11        7.34       13.25     10.79 o 
 -11   7  11       15.93        4.47     11.58 o 
 -10   7  11       57.89       80.64     10.46 o 
  -9   7  11        6.85       10.51      8.51 o 
  -8   7  11       36.40       29.99      8.87 o 
  -7   7  11       30.71       20.86      8.78 o 
  -6   7  11       18.99       18.44      8.76 o 
  -5   7  11        0.49       -3.91      9.03 o 
  -4   7  11      124.36      123.73     12.74 o 
  -3   7  11       15.76        8.03     13.02 o 
  -2   7  11       35.86       20.52     14.41 o 
  -1   7  11      208.99      220.80     15.59 o 
   0   7  11       10.08        9.75     11.45 o 
   1   7  11       16.97       13.61     10.86 o 
   2   7  11       80.35       85.31     14.76 o 
 -12   8  11        0.53       17.42     13.42 o 
 -11   8  11        2.27       18.92     11.51 o 
 -10   8  11       56.42       68.34     10.50 o 
  -9   8  11      241.24      260.32     13.63 o 
  -8   8  11       27.59       24.34      9.11 o 
  -7   8  11        5.66       -7.94      7.94 o 
  -6   8  11      255.69      230.02     13.00 o 
  -5   8  11        0.50       -0.02     10.60 o 
  -4   8  11       17.34       16.13     10.22 o 
  -3   8  11        0.33       -0.84     12.07 o 
  -2   8  11       13.30        3.23     13.42 o 
  -1   8  11        2.44        5.87     14.42 o 
   0   8  11       15.52       23.97     12.26 o 
   1   8  11        7.12       -3.14     13.39 o 
 -11   9  11      144.51      181.42     15.73 o 
 -10   9  11       72.52      103.79     11.91 o 
  -9   9  11      201.30      272.01     14.60 o 
  -8   9  11       38.68       45.81     14.40 o 
  -7   9  11      106.86      126.48     11.84 o 
  -6   9  11       67.54       91.98     11.09 o 
  -5   9  11       48.93       65.25     11.57 o 
  -4   9  11      140.49      172.90     20.30 o 
  -3   9  11       59.45       69.50     14.43 o 
  -2   9  11       45.83       53.91     17.33 o 
  -1   9  11       54.62       48.11     16.63 o 
   0   9  11       11.23       23.87     39.92 o 
 -10  10  11        0.78       55.88     15.31 o 
  -9  10  11        2.86       14.90      9.28 o 
  -8  10  11       13.31       22.83     11.43 o 
  -7  10  11        0.73       -1.46     10.75 o 
  -6  10  11       26.34       44.89     14.03 o 
  -5  10  11      252.46      265.28     18.77 o 
  -4  10  11        0.03       11.81     13.95 o 
  -3  10  11        0.71       -5.54     16.38 o 
  -2  10  11       42.47       29.28     18.69 o 
  -1  10  11        0.40      -17.11     17.11 o 
  -8  11  11       54.24       59.39     33.50 o 
  -7  11  11       83.54       97.23     13.97 o 
  -6  11  11        0.85       14.86     13.32 o 
  -5  11  11       17.68        7.52     13.45 o 
  -4  11  11        4.19        4.11     13.58 o 
  -3  11  11      117.77      135.66     20.96 o 
  -2  11  11      173.33      178.04     22.20 o 
 -14   0  12      107.62      135.23     15.02 o 
 -13   0  12        0.59      -10.22     10.22 o 
 -12   0  12       13.61       20.57      9.13 o 
 -11   0  12       62.92       60.14      9.61 o 
 -10   0  12       26.81       57.00     12.94 o 
  -9   0  12      324.86      284.40     14.16 o 
  -8   0  12      877.35      825.00     19.99 o 
  -7   0  12      330.44      328.67     15.14 o 
  -6   0  12       14.17        6.63     11.07 o 
  -5   0  12      413.84      381.80     17.59 o 
  -4   0  12       28.92       15.24     10.98 o 
  -3   0  12        0.20        2.44     10.61 o 
  -2   0  12     2937.54     2759.52    139.70 o 
  -1   0  12      164.33      170.90     13.38 o 
   0   0  12      160.21      170.08     13.85 o 
   1   0  12      243.80      235.90     16.82 o 
   2   0  12        8.38        7.56     21.53 o 
   3   0  12       78.95       55.89     23.01 o 
 -14   1  12       96.16       74.96     10.60 o 
 -13   1  12        0.01       -0.13      6.70 o 
 -12   1  12       38.61       24.51      7.72 o 
 -11   1  12      162.77      155.71      9.75 o 
 -10   1  12      897.78      863.29     14.16 o 
  -9   1  12        8.71       15.33      5.36 o 
  -8   1  12        0.13       -0.70      6.05 o 
  -7   1  12      104.68      128.16      8.13 o 
  -6   1  12      229.33      217.32     10.96 o 
  -5   1  12      313.28      280.49     11.37 o 
  -4   1  12      126.52      128.01     10.26 o 
  -3   1  12       27.76       37.66      8.47 o 
  -2   1  12       43.90       48.86      8.86 o 
  -1   1  12       42.97       34.46      7.37 o 
   0   1  12      308.49      288.46     10.72 o 
   1   1  12      328.71      355.33     13.34 o 
   2   1  12       34.60       16.95     11.56 o 
   3   1  12       18.77        6.20     14.53 o 
 -14   2  12       23.93       26.57      8.55 o 
 -13   2  12      244.82      250.94     11.33 o 
 -12   2  12       76.51       85.40      8.12 o 
 -11   2  12        0.15       -5.71      5.71 o 
 -10   2  12       22.85       19.50      5.04 o 
  -9   2  12      965.62      889.39     14.93 o 
  -8   2  12        3.10       -0.24      5.55 o 
  -7   2  12      268.09      260.21      9.57 o 
  -6   2  12       13.18       -1.07      6.72 o 
  -5   2  12       83.21       46.01     17.97 o 
  -4   2  12      994.46      972.94     31.59 o 
  -3   2  12      172.59      190.46     10.96 o 
  -2   2  12       98.01       95.62      9.82 o 
  -1   2  12       56.31       42.30      9.45 o 
   0   2  12       73.73       72.55      9.97 o 
   1   2  12        0.53        9.83      8.66 o 
   2   2  12        9.65       -3.80      9.02 o 
   3   2  12       50.37       28.73     11.98 o 
 -14   3  12       19.43       21.83     12.13 o 
 -13   3  12        0.38        4.67      7.05 o 
 -12   3  12       21.36       22.01      6.82 o 
 -11   3  12       68.33       67.64      7.71 o 
 -10   3  12       15.90       14.01      6.26 o 
  -9   3  12      605.29      547.34     15.56 o 
  -8   3  12      185.52      195.30      9.81 o 
  -7   3  12       90.51       92.37      8.28 o 
  -6   3  12      199.20      186.56      9.77 o 
  -5   3  12       11.48        5.22      6.94 o 
  -4   3  12      348.52      308.34     13.33 o 
  -3   3  12       17.17       33.81      7.46 o 
  -2   3  12        0.26       -5.73      8.73 o 
  -1   3  12        0.13       -1.08      7.55 o 
   0   3  12       24.97       17.92      8.79 o 
   1   3  12       95.02      104.02     13.35 o 
   2   3  12        0.06       -8.44      9.37 o 
 -14   4  12        0.46       18.40     10.49 o 
 -13   4  12       30.29       44.65      9.73 o 
 -12   4  12       71.57       74.37      9.41 o 
 -11   4  12       17.19       16.44      6.64 o 
 -10   4  12        1.63       -6.10      6.10 o 
  -9   4  12       66.81       73.30      8.14 o 
  -8   4  12      437.28      421.77     12.26 o 
  -7   4  12        1.84       -6.68      6.68 o 
  -6   4  12       17.95       19.87      6.87 o 
  -5   4  12      127.39      136.83     12.30 o 
  -4   4  12      377.39      284.12     11.85 o 
  -3   4  12      130.78      124.24     10.13 o 
  -2   4  12       21.04        3.40      7.52 o 
  -1   4  12       30.26       17.52      7.05 o 
   0   4  12       11.09        4.82      8.14 o 
   1   4  12        0.03        2.40      9.36 o 
   2   4  12        0.76       -0.32      9.83 o 
 -14   5  12       14.94       -8.11     23.71 o 
 -13   5  12       55.30       60.51     13.80 o 
 -12   5  12        5.67       13.06      8.04 o 
 -11   5  12        0.02       -7.33      7.33 o 
 -10   5  12      108.29      106.68     11.43 o 
  -9   5  12        3.54        4.15      9.11 o 
  -8   5  12       25.88       12.76      8.02 o 
  -7   5  12       73.30       84.98      9.76 o 
  -6   5  12      269.66      271.22     12.23 o 
  -5   5  12       52.32       55.12     11.82 o 
  -4   5  12      131.73      144.89     13.25 o 
  -3   5  12       21.00       32.97      9.31 o 
  -2   5  12       33.06       20.79      8.12 o 
  -1   5  12       21.07       14.51      8.14 o 
   0   5  12       11.10       -3.39      8.16 o 
   1   5  12      424.89      396.76     15.40 o 
   2   5  12       73.90       89.98     12.37 o 
 -13   6  12       38.61       76.84     14.90 o 
 -12   6  12       42.82       47.93     11.83 o 
 -11   6  12       31.45       36.48      9.38 o 
 -10   6  12       26.35       31.03      8.85 o 
  -9   6  12       17.59        3.63      8.65 o 
  -8   6  12      357.45      340.18     13.61 o 
  -7   6  12      176.64      184.71     13.93 o 
  -6   6  12        3.02       -4.15      8.90 o 
  -5   6  12       18.49        9.20      9.49 o 
  -4   6  12        3.16       -3.46     12.08 o 
  -3   6  12      283.12      252.42     19.90 o 
  -2   6  12        4.26       16.87     10.40 o 
  -1   6  12      105.12      122.72     13.82 o 
   0   6  12        7.60       17.71     12.01 o 
   1   6  12       63.03       48.78     12.48 o 
 -12   7  12      105.73      133.06     13.65 o 
 -11   7  12      429.45      471.83     16.54 o 
 -10   7  12       46.50       50.90     12.94 o 
  -9   7  12      110.20      137.54     12.32 o 
  -8   7  12       11.51       -1.94      8.23 o 
  -7   7  12       68.61       63.04     10.31 o 
  -6   7  12       20.11        5.27     10.03 o 
  -5   7  12      374.35      335.63     15.63 o 
  -4   7  12       47.84       46.57     13.33 o 
  -3   7  12       38.40       43.63     26.38 o 
  -2   7  12      166.11      185.69     17.19 o 
  -1   7  12       23.24       26.44     12.23 o 
   0   7  12       33.41       36.92     12.71 o 
   1   7  12        6.11        1.97     12.63 o 
 -12   8  12        0.02       19.65     14.88 o 
 -11   8  12        0.13       -1.88      9.14 o 
 -10   8  12       21.36       42.44     10.47 o 
  -9   8  12       61.97       89.73     11.26 o 
  -8   8  12      310.01      291.99     14.26 o 
  -7   8  12      561.96      555.87     17.20 o 
  -6   8  12      229.54      266.19     15.01 o 
  -5   8  12       23.68       32.99     10.92 o 
  -4   8  12        8.47        2.98     12.26 o 
  -3   8  12      294.06      287.94     20.94 o 
  -2   8  12      176.78      165.47     20.32 o 
  -1   8  12       84.32      101.52     18.60 o 
   0   8  12       57.37       82.42     18.93 o 
 -11   9  12        5.14       24.25     16.07 o 
 -10   9  12       22.67       22.38     10.40 o 
  -9   9  12      107.86      102.23     11.93 o 
  -8   9  12        1.47       11.50      9.38 o 
  -7   9  12       16.33       34.34     10.18 o 
  -6   9  12       36.73       39.08     11.41 o 
  -5   9  12       98.93      104.73     13.31 o 
  -4   9  12       45.79       51.51     13.79 o 
  -3   9  12       28.90       28.26     14.08 o 
  -2   9  12        8.92       15.92     15.09 o 
  -1   9  12      101.51      118.71     19.04 o 
 -10  10  12        2.03       61.40     15.04 o 
  -9  10  12        2.04       11.04     13.49 o 
  -8  10  12       15.36       30.12     13.35 o 
  -7  10  12       50.10       64.25     15.91 o 
  -6  10  12        0.44        2.68     13.13 o 
  -5  10  12       80.97       76.68     16.19 o 
  -4  10  12       36.62       15.87     19.47 o 
  -3  10  12       36.12       42.58     17.64 o 
  -2  10  12       62.63       54.69     36.02 o 
  -8  11  12       24.62       16.22     29.00 o 
  -7  11  12       16.97       47.78     15.91 o 
  -6  11  12       35.29       34.57     14.11 o 
  -5  11  12        7.42       19.04     14.42 o 
  -4  11  12       21.57       18.39     23.49 o 
 -14   1  13       91.53       72.98     11.32 o 
 -13   1  13       18.05       16.92     10.56 o 
 -12   1  13       41.01       34.65      8.45 o 
 -11   1  13      140.27      165.11     10.86 o 
 -10   1  13      122.97      120.68      8.96 o 
  -9   1  13      108.46      122.02      8.69 o 
  -8   1  13      128.93      142.46      9.06 o 
  -7   1  13       38.82       46.01      7.31 o 
  -6   1  13       47.44       38.04      9.08 o 
  -5   1  13       24.33       33.68     10.79 o 
  -4   1  13       89.32       89.20     10.25 o 
  -3   1  13        3.34        0.78      7.40 o 
  -2   1  13      199.88      201.49     12.51 o 
  -1   1  13      124.32      131.09     11.17 o 
   0   1  13        0.57       -8.17      8.17 o 
   1   1  13       19.92       23.49     10.50 o 
   2   1  13        2.02        3.49     12.39 o 
 -14   2  13       10.33       13.49      8.81 o 
 -13   2  13       33.54       36.84      8.65 o 
 -12   2  13      101.81      109.59      8.72 o 
 -11   2  13      198.96      198.48     10.09 o 
 -10   2  13      525.55      499.70     13.09 o 
  -9   2  13       55.40       57.53      8.31 o 
  -8   2  13       36.11       23.07      6.83 o 
  -7   2  13        2.44       -6.94      6.94 o 
  -6   2  13       59.83       34.89     10.42 o 
  -5   2  13      179.97      180.00     12.35 o 
  -4   2  13     1479.75     1413.52     27.18 o 
  -3   2  13      109.10      112.69     10.21 o 
  -2   2  13       11.21       10.02      8.42 o 
  -1   2  13      163.15      161.56     10.30 o 
   0   2  13        0.17        6.05      8.29 o 
   1   2  13       33.06       62.97     12.38 o 
   2   2  13       10.35       -0.69     11.22 o 
 -14   3  13      155.12      163.81     11.88 o 
 -13   3  13      177.37      196.41     11.50 o 
 -12   3  13      112.75      128.78     10.18 o 
 -11   3  13        7.67        0.00      6.66 o 
 -10   3  13      174.99      181.78      8.46 o 
  -9   3  13        0.11       -0.89      6.80 o 
  -8   3  13      186.50      203.20     10.54 o 
  -7   3  13      228.97      212.91     11.40 o 
  -6   3  13      236.24      214.40     14.81 o 
  -5   3  13        3.49       -1.31      7.29 o 
  -4   3  13       33.75       24.56      9.10 o 
  -3   3  13      398.22      356.52     14.89 o 
  -2   3  13      141.67      128.31     10.79 o 
  -1   3  13      266.27      277.65     13.57 o 
   0   3  13        8.54       24.98     10.41 o 
   1   3  13       43.57       31.78     13.30 o 
 -14   4  13        7.51       23.04     12.63 o 
 -13   4  13       25.41       44.93     12.92 o 
 -12   4  13       25.43       33.84      8.96 o 
 -11   4  13       74.95       74.49     12.34 o 
 -10   4  13      199.67      215.19     10.83 o 
  -9   4  13      357.59      348.38     13.18 o 
  -8   4  13      267.03      263.26     10.68 o 
  -7   4  13      240.94      230.84     10.90 o 
  -6   4  13      527.84      492.99     21.50 o 
  -5   4  13      121.63       95.52     12.36 o 
  -4   4  13       80.74      103.94     12.51 o 
  -3   4  13      191.14      173.83     13.50 o 
  -2   4  13       35.80       28.14      9.00 o 
  -1   4  13      250.64      273.66     13.75 o 
   0   4  13      155.06      158.93     13.03 o 
   1   4  13       82.46       66.24     12.96 o 
 -13   5  13      389.47      384.53     21.06 o 
 -12   5  13        2.88       -1.00     11.04 o 
 -11   5  13        0.11        3.39      9.58 o 
 -10   5  13        7.40       15.71      8.25 o 
  -9   5  13      155.86      162.24     11.68 o 
  -8   5  13       94.15      108.67     13.33 o 
  -7   5  13      277.01      253.14     12.64 o 
  -6   5  13      103.04       71.55     10.74 o 
  -5   5  13       10.19        3.61      6.96 o 
  -4   5  13       36.29       23.47     11.04 o 
  -3   5  13      104.03      102.42     19.94 o 
  -2   5  13       79.49       74.36     10.73 o 
  -1   5  13       58.67       71.24     10.53 o 
   0   5  13        5.74        7.42     12.79 o 
   1   5  13        1.51       -6.42     10.60 o 
 -13   6  13        1.10        6.73     11.79 o 
 -12   6  13      119.42      129.26     13.34 o 
 -11   6  13       48.02       49.11     11.24 o 
 -10   6  13        0.12        4.59      9.39 o 
  -9   6  13       47.36       53.47     10.75 o 
  -8   6  13       75.70       78.94     10.54 o 
  -7   6  13        0.12       -5.95     11.26 o 
  -6   6  13       39.17       21.96     10.25 o 
  -5   6  13       43.80       50.03     13.01 o 
  -4   6  13       46.85       64.74     15.51 o 
  -3   6  13        1.78       11.26     11.83 o 
  -2   6  13        0.38       22.72     16.81 o 
  -1   6  13       26.63       52.65     20.47 o 
   0   6  13        6.14       26.53     16.62 o 
 -12   7  13       34.98       58.89     11.94 o 
 -11   7  13       61.75       66.29     11.18 o 
 -10   7  13       13.08        3.71      8.94 o 
  -9   7  13       57.74       65.18     10.48 o 
  -8   7  13        1.16       13.08      9.37 o 
  -7   7  13        1.17       -4.29      9.65 o 
  -6   7  13       40.55       49.04     11.42 o 
  -5   7  13       24.79       15.10     12.21 o 
  -4   7  13       17.38       17.45     14.25 o 
  -3   7  13        0.88        1.23     13.84 o 
  -2   7  13        4.58      -13.57     13.57 o 
  -1   7  13       47.52       69.06     15.50 o 
   0   7  13        6.84      -15.13     15.13 o 
 -12   8  13        0.21       35.35     22.97 o 
 -11   8  13        2.77       26.39     11.26 o 
 -10   8  13        6.59       23.01      9.97 o 
  -9   8  13        0.80       20.21     10.00 o 
  -8   8  13       31.39       40.45     10.74 o 
  -7   8  13        4.30       11.36     10.47 o 
  -6   8  13        0.80       16.58     11.76 o 
  -5   8  13        4.23        4.15     12.20 o 
  -4   8  13        1.05       -6.49     16.47 o 
  -3   8  13      200.16      215.95     21.64 o 
  -2   8  13       28.62       10.88     28.99 o 
  -1   8  13        2.19       25.96     24.25 o 
 -11   9  13        3.86       35.19     14.07 o 
 -10   9  13        1.02       26.56     15.42 o 
  -9   9  13      172.03      205.59     14.64 o 
  -8   9  13       15.47       32.90     11.35 o 
  -7   9  13        0.80       21.94     11.24 o 
  -6   9  13       30.51       32.79     12.06 o 
  -5   9  13        1.24      -10.48     12.43 o 
  -4   9  13       87.53       98.35     16.40 o 
  -3   9  13        2.55        5.33     14.07 o 
  -2   9  13      232.30      264.47     23.64 o 
  -9  10  13       84.68      128.66     14.75 o 
  -8  10  13       19.94       29.35     14.24 o 
  -7  10  13        8.21       11.37     13.06 o 
  -6  10  13       10.40       16.12     18.03 o 
  -5  10  13      168.00      206.95     23.92 o 
  -4  10  13       52.95       56.37     22.03 o 
 -14   0  14       60.56       50.49     15.89 o 
 -13   0  14       70.27       51.98     18.61 o 
 -12   0  14      837.51      804.35     28.20 o 
 -11   0  14      767.93      726.93     26.96 o 
 -10   0  14        1.98       10.38     18.59 o 
  -9   0  14       52.49       74.21     13.79 o 
  -8   0  14       19.73       26.96     10.37 o 
  -7   0  14      276.19      277.13     15.47 o 
  -6   0  14       17.81      -11.04     14.50 o 
  -5   0  14       11.28        0.55     15.23 o 
  -4   0  14       47.05       30.73     13.89 o 
  -3   0  14      510.28      451.83     23.15 o 
  -2   0  14      115.75      119.45     13.12 o 
  -1   0  14      414.33      403.44     17.36 o 
   0   0  14      139.55      169.80     25.52 o 
   1   0  14       47.77       -1.06     21.04 o 
 -14   1  14        9.70        7.87      9.64 o 
 -13   1  14       35.88       45.61     15.28 o 
 -12   1  14      424.60      415.67     18.57 o 
 -11   1  14      129.75      169.86     17.38 o 
 -10   1  14      578.88      548.55     16.01 o 
  -9   1  14      297.42      281.17     11.83 o 
  -8   1  14       28.59       28.38      8.05 o 
  -7   1  14        3.99       -2.28     10.63 o 
  -6   1  14      238.45      255.95     16.48 o 
  -5   1  14      202.33      227.63     16.63 o 
  -4   1  14      179.50      182.74     14.18 o 
  -3   1  14       38.29       28.87      9.12 o 
  -2   1  14       32.99       24.84      8.60 o 
  -1   1  14       19.68        9.77      7.75 o 
   0   1  14       22.92       45.75     13.23 o 
   1   1  14      173.62      195.53     14.98 o 
 -14   2  14       50.03       45.59     11.34 o 
 -13   2  14       40.29       60.38     16.04 o 
 -12   2  14       50.96       52.22     10.42 o 
 -11   2  14        8.29        4.63      8.09 o 
 -10   2  14       42.23       28.74      8.78 o 
  -9   2  14       88.68       95.09      9.39 o 
  -8   2  14      189.14      211.37     12.16 o 
  -7   2  14      424.70      353.36     13.70 o 
  -6   2  14        9.18       16.94     10.90 o 
  -5   2  14      305.88      236.92     13.34 o 
  -4   2  14      421.43      406.81     15.47 o 
  -3   2  14       33.14       33.06      9.75 o 
  -2   2  14        1.77       -7.33      7.33 o 
  -1   2  14       17.93       15.30      7.72 o 
   0   2  14       37.25       35.67     13.48 o 
   1   2  14        1.61       -8.09     11.07 o 
 -14   3  14       15.43       50.40     22.82 o 
 -13   3  14       17.59       37.69     14.59 o 
 -12   3  14        0.01        2.37     11.30 o 
 -11   3  14       35.45       21.75     13.74 o 
 -10   3  14       37.38       13.28      8.13 o 
  -9   3  14      173.00      164.01     11.53 o 
  -8   3  14       31.09       21.89      9.11 o 
  -7   3  14      102.87       91.75     12.62 o 
  -6   3  14       48.96       38.02     13.49 o 
  -5   3  14        0.03        7.25      8.59 o 
  -4   3  14      197.42      209.48     14.09 o 
  -3   3  14      104.98      110.11     11.58 o 
  -2   3  14       28.88       31.80      8.41 o 
  -1   3  14       59.86       48.71     10.71 o 
   0   3  14        7.45       12.22     12.05 o 
 -14   4  14        3.60        1.64     13.21 o 
 -13   4  14       22.94       26.13     16.90 o 
 -12   4  14        5.67        5.54     13.91 o 
 -11   4  14       12.68       17.11      8.42 o 
 -10   4  14       42.49       37.56      8.62 o 
  -9   4  14       53.08       44.13      8.73 o 
  -8   4  14        7.17       -3.67      7.61 o 
  -7   4  14       22.42        2.31     16.40 o 
  -6   4  14      604.84      528.28     20.37 o 
  -5   4  14      517.50      436.28     21.89 o 
  -4   4  14        7.87       17.61     13.29 o 
  -3   4  14        3.32       14.72      9.80 o 
  -2   4  14       55.30       62.79     12.42 o 
  -1   4  14       47.77       54.02     10.96 o 
   0   4  14        1.15      -10.57     10.57 o 
 -13   5  14        8.55       13.26     16.82 o 
 -12   5  14        6.55        4.47      9.70 o 
 -11   5  14      105.72      145.90     12.16 o 
 -10   5  14        0.32       -8.37      8.37 o 
  -9   5  14       18.98       10.31      8.56 o 
  -8   5  14       11.98        8.69     11.12 o 
  -7   5  14      153.99      189.32     14.97 o 
  -6   5  14       50.18       31.88     15.05 o 
  -5   5  14      139.24      156.45     35.62 o 
  -4   5  14      157.41      131.15     51.55 o 
  -3   5  14       37.05       23.67     17.48 o 
  -2   5  14        0.02        0.27     11.09 o 
  -1   5  14       53.19       53.53     12.31 o 
   0   5  14       36.05       10.53     12.87 o 
 -13   6  14       39.63       68.94     19.97 o 
 -12   6  14        2.52       19.96     12.40 o 
 -11   6  14      120.77      153.41     15.66 o 
 -10   6  14       25.87       21.92      9.61 o 
  -9   6  14       75.79       85.60     15.85 o 
  -8   6  14       25.71       27.51     10.99 o 
  -7   6  14      173.13      174.01     16.42 o 
  -6   6  14      426.69      397.76     19.40 o 
  -5   6  14        1.56       16.69     12.51 o 
  -4   6  14       53.06       30.64     19.05 o 
  -3   6  14        6.87      -14.26     14.26 o 
  -2   6  14        7.05       -2.40     15.46 o 
  -1   6  14        8.88       13.33     26.53 o 
 -12   7  14        1.60       21.69     21.50 o 
 -11   7  14      295.01      338.34     15.30 o 
 -10   7  14       52.00       74.62     11.26 o 
  -9   7  14      126.63      159.32     15.27 o 
  -8   7  14       98.29       94.82     13.11 o 
  -7   7  14        1.77       -6.36     10.04 o 
  -6   7  14      167.07      187.72     17.34 o 
  -5   7  14      132.42      144.52     23.34 o 
  -4   7  14      125.66      164.95     19.91 o 
  -3   7  14       18.82       22.88     16.32 o 
  -2   7  14        5.73        0.51     15.36 o 
  -1   7  14       32.93       19.81     30.47 o 
 -11   8  14       21.23       66.79     12.73 o 
 -10   8  14       55.43       74.26     13.31 o 
  -9   8  14       84.27       99.36     13.72 o 
  -8   8  14        4.87       17.86     14.15 o 
  -7   8  14      179.43      231.20     16.59 o 
  -6   8  14        0.16       15.27     14.10 o 
  -5   8  14        0.28      -13.11     13.11 o 
  -4   8  14       50.02       43.52     18.73 o 
  -3   8  14       28.22       39.94     17.03 o 
  -2   8  14      240.06      226.51     30.56 o 
 -10   9  14       24.66       63.97     12.23 o 
  -9   9  14       27.41       48.67     11.97 o 
  -8   9  14        9.80       16.83     11.92 o 
  -7   9  14       46.74       41.44     15.18 o 
  -6   9  14        6.32       27.89     13.31 o 
  -5   9  14       66.96       52.74     14.53 o 
  -4   9  14        0.22        6.41     14.75 o 
  -7  10  14       72.89      111.03     25.52 o 
  -6  10  14       42.85       31.75     35.58 o 
 -14   1  15        3.24        4.74      9.84 o 
 -13   1  15       71.39       57.39     12.09 o 
 -12   1  15       34.47       55.15     14.05 o 
 -11   1  15      303.71      315.52     15.34 o 
 -10   1  15       29.95       33.62      9.73 o 
  -9   1  15        0.80        1.97      8.09 o 
  -8   1  15       35.33       16.44      8.88 o 
  -7   1  15        0.81      -10.30     10.30 o 
  -6   1  15       24.08       31.79     11.97 o 
  -5   1  15       25.08       19.09     12.32 o 
  -4   1  15        3.13       -1.93      8.30 o 
  -3   1  15      104.62      104.15     12.02 o 
  -2   1  15      149.31      163.36     10.90 o 
  -1   1  15       16.26       33.23     10.94 o 
   0   1  15        0.02       -6.89     11.36 o 
 -14   2  15       19.34       29.18     11.39 o 
 -13   2  15       93.38       99.82     18.53 o 
 -12   2  15        6.13        8.15     11.69 o 
 -11   2  15       48.69       50.42     15.84 o 
 -10   2  15      168.58      168.20     13.25 o 
  -9   2  15      332.02      301.06     13.34 o 
  -8   2  15      119.68      112.16     12.33 o 
  -7   2  15      215.33      190.49     18.44 o 
  -6   2  15        0.02        2.83     13.48 o 
  -5   2  15       14.62       12.28      9.23 o 
  -4   2  15      229.55      235.86     14.46 o 
  -3   2  15        0.01       -6.97      9.60 o 
  -2   2  15      113.86      113.99     10.75 o 
  -1   2  15        5.13       19.40     13.07 o 
   0   2  15        0.74       -9.80     21.89 o 
 -14   3  15       51.84       44.71     13.34 o 
 -13   3  15       24.00       32.34     11.87 o 
 -12   3  15      177.27      202.36     14.65 o 
 -11   3  15       26.78       32.07      9.97 o 
 -10   3  15        7.05        3.49      7.64 o 
  -9   3  15      180.07      209.38     13.02 o 
  -8   3  15      204.19      215.38     16.19 o 
  -7   3  15      220.64      208.06     16.39 o 
  -6   3  15       99.28      102.20     16.02 o 
  -5   3  15        0.75       -9.85      9.85 o 
  -4   3  15        0.97       -8.34      9.73 o 
  -3   3  15       13.13        7.30     10.00 o 
  -2   3  15       16.39        5.28      9.70 o 
  -1   3  15      320.75      304.70     15.39 o 
 -14   4  15       50.26       42.36     15.46 o 
 -13   4  15       37.68       57.02     15.54 o 
 -12   4  15        8.13       26.15     20.02 o 
 -11   4  15       38.72       43.15     10.16 o 
 -10   4  15       61.03       64.49     11.45 o 
  -9   4  15       69.58       64.50     10.72 o 
  -8   4  15        9.01       10.63     10.60 o 
  -7   4  15       15.31        4.30     14.43 o 
  -6   4  15      812.73      781.03     28.26 o 
  -5   4  15        6.05       27.66     13.71 o 
  -4   4  15      151.47      128.24     18.34 o 
  -3   4  15       34.31       38.39     12.32 o 
  -2   4  15       41.61       63.10     11.47 o 
  -1   4  15      139.18      143.51     14.78 o 
 -13   5  15      226.94      267.76     20.17 o 
 -12   5  15       12.06       36.11     12.09 o 
 -11   5  15        0.01        4.13     17.14 o 
 -10   5  15       13.11       -2.40     10.01 o 
  -9   5  15       73.67       86.50     19.89 o 
  -8   5  15       76.79       59.97     15.99 o 
  -7   5  15      129.92      133.95     23.43 o 
  -6   5  15      285.39      277.59     24.30 o 
  -5   5  15       11.12       13.95     17.88 o 
  -4   5  15       35.94       -6.00     32.91 o 
  -3   5  15       87.18      120.36     33.15 o 
  -2   5  15        6.64       21.59     23.60 o 
  -1   5  15       26.99      160.55    101.57 o 
 -13   6  15       10.50       25.79     17.27 o 
 -12   6  15       15.65       39.15     18.77 o 
 -11   6  15      193.98      227.60     19.65 o 
 -10   6  15        0.02       -4.67     16.78 o 
  -9   6  15      210.82      230.19     18.80 o 
  -8   6  15       13.88        8.03     22.21 o 
  -7   6  15       27.29       26.01     15.51 o 
  -6   6  15       79.91       74.96     17.94 o 
  -5   6  15        1.65        2.18     29.08 o 
  -4   6  15       29.23       14.46     18.39 o 
  -3   6  15        5.98       12.04     16.61 o 
  -2   6  15        4.48       23.37     20.86 o 
 -12   7  15        0.59       31.94     22.05 o 
 -11   7  15        6.55       27.26     13.35 o 
 -10   7  15       22.44       32.71     10.59 o 
  -9   7  15       33.60       47.46     12.37 o 
  -8   7  15       25.82       48.60     13.99 o 
  -7   7  15       41.19       54.31     14.32 o 
  -6   7  15        0.14        3.23     16.66 o 
  -5   7  15        0.82       -0.41     15.94 o 
  -4   7  15        0.03        3.03     25.84 o 
  -3   7  15       49.52      102.33     22.40 o 
 -11   8  15        0.14        3.27     17.45 o 
 -10   8  15        6.45       17.18     16.01 o 
  -9   8  15       30.01       57.75     16.46 o 
  -8   8  15       36.36       40.70     12.21 o 
  -7   8  15       36.31       80.05     15.95 o 
  -6   8  15        0.18        2.12     13.45 o 
  -5   8  15       54.83       75.22     16.10 o 
  -4   8  15      316.12      283.71     30.07 o 
  -9   9  15       18.12       54.28     15.16 o 
  -8   9  15        0.04       16.35     15.63 o 
  -7   9  15        0.06       18.79     17.20 o 
  -6   9  15       22.36       35.30     19.34 o 
 -14   0  16       22.61       37.04     15.02 o 
 -13   0  16      160.27      195.79     24.90 o 
 -12   0  16      652.08      694.81     67.20 o 
 -11   0  16        5.61      -12.96     29.24 o 
 -10   0  16        2.17        9.19     12.23 o 
  -9   0  16      246.31      239.26     24.52 o 
  -8   0  16      228.42      186.93     53.30 o 
  -7   0  16      184.20      216.79     24.41 o 
  -6   0  16      116.14      112.33     21.66 o 
  -5   0  16        0.44        4.78     18.95 o 
  -4   0  16        3.66        0.62     12.47 o 
  -3   0  16      237.30      228.65     16.09 o 
  -2   0  16      168.35      172.12     20.00 o 
 -14   1  16        1.61       17.34     11.37 o 
 -13   1  16      222.12      252.37     17.02 o 
 -12   1  16      273.27      314.16     16.92 o 
 -11   1  16       44.56       50.45     10.87 o 
 -10   1  16      191.78      202.83     19.55 o 
  -9   1  16       97.81      126.06     14.27 o 
  -8   1  16      122.45      137.63     13.06 o 
  -7   1  16        7.55        1.67     13.72 o 
  -6   1  16       69.08       72.01     13.81 o 
  -5   1  16       85.94      116.11     14.05 o 
  -4   1  16       18.04        5.54      9.74 o 
  -3   1  16      157.36      158.67     11.74 o 
  -2   1  16       89.13      103.95     12.19 o 
 -14   2  16      107.31      122.30     16.25 o 
 -13   2  16       65.99       98.65     20.58 o 
 -12   2  16       98.37       89.87     16.20 o 
 -11   2  16       85.93       96.40     12.16 o 
 -10   2  16        0.28       -8.52     12.45 o 
  -9   2  16       59.95       57.53     11.24 o 
  -8   2  16       85.64      109.27     14.22 o 
  -7   2  16      360.58      313.92     18.45 o 
  -6   2  16       11.89        5.51     13.44 o 
  -5   2  16        1.72        0.31      9.32 o 
  -4   2  16      218.80      249.58     23.83 o 
  -3   2  16       63.82       65.93     11.34 o 
  -2   2  16       69.19       81.13     10.91 o 
 -14   3  16        2.10       -1.88     15.05 o 
 -13   3  16       51.09       75.27     14.91 o 
 -12   3  16       10.19        9.58     12.46 o 
 -11   3  16       40.70       32.35     14.78 o 
 -10   3  16       69.35       78.05     10.70 o 
  -9   3  16        2.90       -1.84      9.26 o 
  -8   3  16       12.49       16.12     11.21 o 
  -7   3  16        0.74       -6.40     22.47 o 
  -6   3  16        2.83        3.18     13.69 o 
  -5   3  16       55.80       46.27     15.90 o 
  -4   3  16        0.21       11.50     11.44 o 
  -3   3  16        2.11        9.02     10.48 o 
  -2   3  16        0.14      -11.20     11.20 o 
 -13   4  16        3.99       23.43     17.28 o 
 -12   4  16       17.00       18.11     16.08 o 
 -11   4  16        0.24        2.17     11.02 o 
 -10   4  16        5.72       30.78     14.13 o 
  -9   4  16        7.14       12.15     19.75 o 
  -8   4  16        4.96       19.56     11.57 o 
  -7   4  16      136.76      152.41     15.73 o 
  -6   4  16      210.35      230.85     20.59 o 
  -5   4  16        5.65       16.03     13.88 o 
  -4   4  16        2.21       12.21     15.73 o 
  -3   4  16       26.44       46.18     13.54 o 
  -2   4  16        2.04      -10.07     13.76 o 
 -13   5  16        2.34       38.73     22.40 o 
 -12   5  16        3.53        0.90     18.76 o 
 -11   5  16       32.94       37.98     13.14 o 
 -10   5  16        9.56       11.86     12.37 o 
  -9   5  16        0.20       -0.51     14.13 o 
  -8   5  16       14.85       35.92     15.99 o 
  -7   5  16        0.00       -9.63     14.59 o 
  -6   5  16       29.77       11.66     18.13 o 
  -5   5  16       40.76        5.41     18.10 o 
  -4   5  16       24.31       30.79     16.75 o 
  -3   5  16       61.11       42.64     17.91 o 
 -12   6  16        5.22       10.00     10.82 o 
 -11   6  16      161.58      167.40     21.76 o 
 -10   6  16       37.51       24.89     14.25 o 
  -9   6  16      154.68      183.11     21.71 o 
  -8   6  16      520.59      464.28     34.19 o 
  -7   6  16        0.17        9.65     15.59 o 
  -6   6  16        0.65       -2.16     15.35 o 
  -5   6  16      233.14      221.99     51.10 o 
  -4   6  16        0.72       14.13     16.25 o 
 -11   7  16       85.40      103.03     15.72 o 
 -10   7  16      184.70      192.06     18.58 o 
  -9   7  16       12.95       15.30     16.43 o 
  -8   7  16      178.09      183.70     21.83 o 
  -7   7  16        1.18       11.18     15.68 o 
  -6   7  16       38.46       36.14     17.47 o 
  -5   7  16       29.37       20.68     17.09 o 
  -4   7  16      108.29      123.96     32.85 o 
  -9   8  16        0.13       11.60     15.70 o 
  -8   8  16       35.17       56.26     26.70 o 
  -7   8  16        1.71       -1.36     22.05 o 
  -6   8  16       36.50       34.24     25.07 o 
 -14   1  17      214.80      223.49     19.01 o 
 -13   1  17       66.52       68.10     18.20 o 
 -12   1  17       21.35       11.89     11.68 o 
 -11   1  17        0.57        7.22      9.81 o 
 -10   1  17       60.67       55.51     17.70 o 
  -9   1  17       72.55       65.72     15.26 o 
  -8   1  17        0.62      -11.23     11.23 o 
  -7   1  17       14.22       11.87     13.66 o 
  -6   1  17       14.66       53.35     13.99 o 
  -5   1  17        1.11       15.62     12.14 o 
  -4   1  17        0.16       -0.20     10.26 o 
  -3   1  17      135.36      121.31     11.88 o 
 -13   2  17       13.63       14.39     18.76 o 
 -12   2  17       17.47       19.84     10.60 o 
 -11   2  17      135.88      163.71     14.50 o 
 -10   2  17       18.35        9.11     11.31 o 
  -9   2  17      141.10      139.38     15.57 o 
  -8   2  17       33.81       26.43     13.83 o 
  -7   2  17        0.09        8.48     18.15 o 
  -6   2  17        0.59       -2.49     15.97 o 
  -5   2  17       58.04       63.18     14.96 o 
  -4   2  17      129.82      189.15     18.67 o 
  -3   2  17       24.73       22.28      9.15 o 
 -13   3  17       77.32      106.28     24.68 o 
 -12   3  17       95.01      124.54     25.61 o 
 -11   3  17       25.00       33.89     12.11 o 
 -10   3  17       10.37       26.83     11.70 o 
  -9   3  17       46.70       42.96     12.80 o 
  -8   3  17      115.80      162.14     24.32 o 
  -7   3  17      123.02      150.56     20.10 o 
  -6   3  17       72.73       47.53     18.36 o 
  -5   3  17       77.53       80.55     18.17 o 
  -4   3  17        0.76       16.47     14.11 o 
  -3   3  17       19.92       21.69     16.27 o 
 -13   4  17       16.48       36.32     22.76 o 
 -12   4  17        5.05       -8.91     10.28 o 
 -11   4  17       78.75      108.31     18.32 o 
 -10   4  17        4.04        3.91     13.18 o 
  -9   4  17        4.06        6.96     15.29 o 
  -8   4  17       83.47       54.36     17.19 o 
  -7   4  17      232.39      223.36     27.34 o 
  -6   4  17      134.72      137.43     33.37 o 
  -5   4  17      126.62      124.20     22.06 o 
  -4   4  17      129.15      137.89     17.61 o 
 -12   5  17       58.66       62.05     20.43 o 
 -11   5  17        3.30       25.93     14.68 o 
 -10   5  17       14.21       22.27     15.34 o 
  -9   5  17       26.99       23.92     15.89 o 
  -8   5  17       43.72       50.85     17.31 o 
  -7   5  17       42.28       66.17     17.99 o 
  -6   5  17       93.32       51.22     58.57 o 
  -5   5  17       53.75       65.86     27.53 o 
  -4   5  17       25.41       55.82     30.25 o 
 -11   6  17       90.36       76.28     19.38 o 
 -10   6  17       65.88       67.68     19.28 o 
  -9   6  17      298.26      303.18     24.96 o 
  -8   6  17      254.39      241.80     23.95 o 
  -7   6  17      117.87       84.65     19.17 o 
  -6   6  17      194.87      224.79     31.35 o 
  -5   6  17       45.66       73.00     30.99 o 
 -10   7  17        6.23       22.43     27.72 o 
  -9   7  17        2.81       20.83     16.15 o 
  -8   7  17       10.60       29.93     20.77 o 
  -7   7  17        0.03       36.73     27.73 o 
 -13   0  18      110.51      106.60     36.24 o 
 -12   0  18       19.10       37.27     31.30 o 
 -11   0  18      174.81      198.69     33.30 o 
 -10   0  18      274.83      274.00     37.04 o 
  -9   0  18       66.39       54.87     19.99 o 
  -8   0  18        1.51      -20.74     30.78 o 
  -7   0  18       26.27       41.79     28.77 o 
  -6   0  18      453.76      459.97     32.19 o 
  -5   0  18      130.30      172.71     22.53 o 
  -4   0  18       25.18       15.71     25.67 o 
 -13   1  18       25.35       72.73     35.00 o 
 -12   1  18       12.58       19.65     15.00 o 
 -11   1  18       49.01       77.99     29.67 o 
 -10   1  18      189.44      237.32     21.33 o 
  -9   1  18       45.59       66.03     16.84 o 
  -8   1  18       63.15       78.39     17.23 o 
  -7   1  18        0.08       24.99     15.73 o 
  -6   1  18        0.79       12.14     17.34 o 
  -5   1  18      102.00      124.89     17.01 o 
  -4   1  18       64.47      103.21     25.67 o 
 -13   2  18        3.09       41.85     14.46 o 
 -12   2  18       21.09       35.19     12.66 o 
 -11   2  18        4.42       24.09     13.09 o 
 -10   2  18       55.08       83.47     16.48 o 
  -9   2  18       69.43       86.29     21.26 o 
  -8   2  18       63.85       76.32     15.05 o 
  -7   2  18       12.10       32.01     17.02 o 
  -6   2  18      117.25      123.48     20.01 o 
  -5   2  18       14.00       20.79     17.32 o 
 -12   3  18       15.20       18.33     25.93 o 
 -11   3  18        0.51       24.48     15.77 o 
 -10   3  18        0.63       18.12     16.96 o 
  -9   3  18        8.46        3.44     19.01 o 
  -8   3  18        0.88       32.33     22.31 o 
  -7   3  18       22.54       22.07     29.88 o 
  -6   3  18        7.05       23.90     16.43 o 
  -5   3  18        8.00       29.73     17.85 o 
 -12   4  18       10.72       36.86     26.42 o 
 -11   4  18        9.94       17.43     15.66 o 
 -10   4  18        7.78       12.27     15.43 o 
  -9   4  18        0.74        5.96     16.13 o 
  -8   4  18       15.88       30.47     17.56 o 
  -7   4  18       63.44       66.41     32.06 o 
  -6   4  18        9.57       32.82     21.59 o 
 -11   5  18       68.54       69.91     26.29 o 
 -10   5  18       20.82       35.26     16.82 o 
  -9   5  18       94.41       88.13     19.11 o 
  -8   5  18       18.97       36.43     17.86 o 
  -7   5  18       11.63      -11.68     24.96 o 
  -9   6  18       59.28       94.31     29.24 o 
 -12   1  19       53.48      112.99     19.64 o 
 -11   1  19        3.03       54.11     23.89 o 
 -10   1  19      120.52      132.49     28.99 o 
  -9   1  19        4.93       12.19     15.00 o 
  -8   1  19        0.67        5.77     24.84 o 
  -7   1  19       10.74       34.05     17.22 o 
 -12   2  19        2.36       43.07     13.91 o 
 -11   2  19      103.85      153.75     28.39 o 
 -10   2  19        7.28       33.46     17.26 o 
  -9   2  19       51.04       62.11     21.69 o 
  -8   2  19       12.04        7.86     17.53 o 
  -7   2  19        1.34       32.38     16.39 o 
 -11   3  19       48.12       77.57     21.82 o 
 -10   3  19        0.37        5.10     18.66 o 
  -9   3  19        4.83       27.24     25.01 o 
  -8   3  19       25.84       46.38     36.30 o 
  -7   3  19       72.26      112.10     22.06 o 
 -10   4  19       35.50       76.72     29.31 o 
  -9   4  19      277.10      258.18     26.71 o 
                                                 
